# Supplementary material for: Stoichiometric estimates of the biochemical conversion efficiencies in tsetse metabolism
Source: BMC Ecol. 2005 Aug 5;5:6. doi: 10.1186/1472-6785-5-6 (PMC1215481; doi:10.1186/1472-6785-5-6)
Supplement: Additional File 1 — The Spreadsheet used for Estimation - Gnumeric Format. This is the spreadsheet used to make the estimates in the text. This version of the file is in the file format used by the Gnumeric spreadsheet [59] which is simply a compressed (GNU zip) XML file. To view this file, download the Gnumeric software. Click here for download: [file 1472-6785-5-6-S1.gnum]

Archive with 1 entries (1 files):
- 1472-6785-5-6-S1.gnum.out
