# Supplementary material for: Stoichiometric estimates of the biochemical conversion efficiencies in tsetse metabolism
Source: BMC Ecol. 2005 Aug 5;5:6. doi: 10.1186/1472-6785-5-6 (PMC1215481; doi:10.1186/1472-6785-5-6)
Supplement: Additional File 1 — The Spreadsheet used for Estimation - Gnumeric Format. This is the spreadsheet used to make the estimates in the text. This version of the file is in the file format used by the Gnumeric spreadsheet [59] which is simply a compressed (GNU zip) XML file. To view this file, download the Gnumeric software. Click here for download: [file 1472-6785-5-6-S1.gnum › 1472-6785-5-6-S1.gnum.out]

<?xml version="1.0" encoding="UTF-8"?>
<gmr:Workbook xmlns:gmr="http://www.gnumeric.org/v10.dtd" xmlns:xsi="http://www.w3.org/2001/XMLSchema-instance" xsi:schemaLocation="http://www.gnumeric.org/v8.xsd">
  <gmr:Version Epoch="1" Major="4" Minor="3" Full="1.4.3"/>
  <gmr:Attributes>
    <gmr:Attribute>
      <gmr:type>4</gmr:type>
      <gmr:name>WorkbookView::show_horizontal_scrollbar</gmr:name>
      <gmr:value>TRUE</gmr:value>
    </gmr:Attribute>
    <gmr:Attribute>
      <gmr:type>4</gmr:type>
      <gmr:name>WorkbookView::show_vertical_scrollbar</gmr:name>
      <gmr:value>TRUE</gmr:value>
    </gmr:Attribute>
    <gmr:Attribute>
      <gmr:type>4</gmr:type>
      <gmr:name>WorkbookView::show_notebook_tabs</gmr:name>
      <gmr:value>TRUE</gmr:value>
    </gmr:Attribute>
    <gmr:Attribute>
      <gmr:type>4</gmr:type>
      <gmr:name>WorkbookView::do_auto_completion</gmr:name>
      <gmr:value>TRUE</gmr:value>
    </gmr:Attribute>
    <gmr:Attribute>
      <gmr:type>4</gmr:type>
      <gmr:name>WorkbookView::is_protected</gmr:name>
      <gmr:value>FALSE</gmr:value>
    </gmr:Attribute>
  </gmr:Attributes>
  <gmr:Summary>
    <gmr:Item>
      <gmr:name>title</gmr:name>
      <gmr:val-string>The Energetic Dynamics of Tsetse I: The biochemical conversion efficiencies of Glossina metabolism</gmr:val-string>
    </gmr:Item>
    <gmr:Item>
      <gmr:name>title</gmr:name>
      <gmr:val-string>The Energetic Dynamics of Tsetse I: The biochemical conversion efficiencies of Glossina metabolism</gmr:val-string>
    </gmr:Item>
    <gmr:Item>
      <gmr:name>title</gmr:name>
      <gmr:val-string>The Energetic Dynamics of Tsetse I: The biochemical conversion efficiencies of Glossina metabolism</gmr:val-string>
    </gmr:Item>
  </gmr:Summary>
  <gmr:SheetNameIndex>
    <gmr:SheetName>Explanation</gmr:SheetName>
    <gmr:SheetName>Amino Acids</gmr:SheetName>
    <gmr:SheetName>Bursell, 1965</gmr:SheetName>
    <gmr:SheetName>Rajagopal+, 1966</gmr:SheetName>
    <gmr:SheetName>Cmelik, 1969</gmr:SheetName>
    <gmr:SheetName>Agosin, 1978</gmr:SheetName>
    <gmr:SheetName>Michal, 1999</gmr:SheetName>
    <gmr:SheetName>Overall</gmr:SheetName>
    <gmr:SheetName>Blood To Energy</gmr:SheetName>
    <gmr:SheetName>Blood To Protein</gmr:SheetName>
    <gmr:SheetName>(Blood To Muscle)</gmr:SheetName>
    <gmr:SheetName>(Blood To Milk)</gmr:SheetName>
    <gmr:SheetName>Blood To Fat</gmr:SheetName>
    <gmr:SheetName>table bloodMuscleMilkComposition</gmr:SheetName>
    <gmr:SheetName>table KrebsYields</gmr:SheetName>
    <gmr:SheetName>table AAYields</gmr:SheetName>
    <gmr:SheetName>table UricAcidPrecursors</gmr:SheetName>
    <gmr:SheetName>table UricAcidFormationCosts</gmr:SheetName>
    <gmr:SheetName>table remainingAAgains</gmr:SheetName>
    <gmr:SheetName>table fatAcoAformation</gmr:SheetName>
    <gmr:SheetName>table fatATPformation</gmr:SheetName>
    <gmr:SheetName>table Overall</gmr:SheetName>
  </gmr:SheetNameIndex>
  <gmr:Geometry Width="1392" Height="794"/>
  <gmr:Sheets>
    <gmr:Sheet DisplayFormulas="0" HideZero="0" HideGrid="1" HideColHeader="0" HideRowHeader="0" DisplayOutlines="1" OutlineSymbolsBelow="1" OutlineSymbolsRight="1" TabColor="FFFF:FFFF:FFFF" TabTextColor="0:0:0">
      <gmr:Name>Explanation</gmr:Name>
      <gmr:MaxCol>9</gmr:MaxCol>
      <gmr:MaxRow>17</gmr:MaxRow>
      <gmr:Zoom>1</gmr:Zoom>
      <gmr:PrintInformation>
        <gmr:Margins>
          <gmr:top Points="85.04" PrefUnit="Pt"/>
          <gmr:bottom Points="85.04" PrefUnit="Pt"/>
          <gmr:left Points="11.3" PrefUnit="Pt"/>
          <gmr:right Points="11.3" PrefUnit="Pt"/>
          <gmr:header Points="11.3" PrefUnit="Pt"/>
          <gmr:footer Points="11.3" PrefUnit="Pt"/>
        </gmr:Margins>
        <gmr:Scale type="percentage" percentage="100"/>
        <gmr:vcenter value="1"/>
        <gmr:hcenter value="1"/>
        <gmr:grid value="0"/>
        <gmr:even_if_only_styles value="0"/>
        <gmr:monochrome value="0"/>
        <gmr:draft value="0"/>
        <gmr:titles value="0"/>
        <gmr:order>r_then_d</gmr:order>
        <gmr:orientation>landscape</gmr:orientation>
        <gmr:Header Left="" Middle="&amp;[TAB]" Right=""/>
        <gmr:Footer Left="" Middle="Page &amp;[PAGE]" Right=""/>
        <gmr:paper>A4</gmr:paper>
      </gmr:PrintInformation>
      <gmr:Styles>
        <gmr:StyleRegion startCol="0" startRow="256" endCol="255" endRow="4095">
          <gmr:Style HAlign="1" VAlign="2" WrapText="0" ShrinkToFit="0" Rotation="0" Shade="0" Indent="0" Locked="1" Hidden="0" Fore="0:0:0" Back="FFFF:FFFF:FFFF" PatternColor="0:0:0" Format="General">
            <gmr:Font Unit="10" Bold="0" Italic="0" Underline="0" StrikeThrough="0">Helvetica</gmr:Font>
            <gmr:StyleBorder>
              <gmr:Top Style="0"/>
              <gmr:Bottom Style="0"/>
              <gmr:Left Style="0"/>
              <gmr:Right Style="0"/>
              <gmr:Diagonal Style="0"/>
              <gmr:Rev-Diagonal Style="0"/>
            </gmr:StyleBorder>
          </gmr:Style>
        </gmr:StyleRegion>
        <gmr:StyleRegion startCol="8" startRow="3" endCol="9" endRow="3">
          <gmr:Style HAlign="1" VAlign="2" WrapText="0" ShrinkToFit="0" Rotation="0" Shade="0" Indent="0" Locked="1" Hidden="0" Fore="0:0:0" Back="FFFF:FFFF:FFFF" PatternColor="0:0:0" Format="General">
            <gmr:Font Unit="10" Bold="0" Italic="0" Underline="0" StrikeThrough="0">Helvetica</gmr:Font>
            <gmr:StyleBorder>
              <gmr:Top Style="0"/>
              <gmr:Bottom Style="0"/>
              <gmr:Left Style="0"/>
              <gmr:Right Style="0"/>
              <gmr:Diagonal Style="0"/>
              <gmr:Rev-Diagonal Style="0"/>
            </gmr:StyleBorder>
          </gmr:Style>
        </gmr:StyleRegion>
        <gmr:StyleRegion startCol="8" startRow="16" endCol="11" endRow="17">
          <gmr:Style HAlign="1" VAlign="2" WrapText="0" ShrinkToFit="0" Rotation="0" Shade="0" Indent="0" Locked="1" Hidden="0" Fore="0:0:0" Back="FFFF:FFFF:FFFF" PatternColor="0:0:0" Format="General">
            <gmr:Font Unit="12" Bold="0" Italic="0" Underline="0" StrikeThrough="0">Helvetica</gmr:Font>
            <gmr:StyleBorder>
              <gmr:Top Style="0"/>
              <gmr:Bottom Style="0"/>
              <gmr:Left Style="0"/>
              <gmr:Right Style="0"/>
              <gmr:Diagonal Style="0"/>
              <gmr:Rev-Diagonal Style="0"/>
            </gmr:StyleBorder>
          </gmr:Style>
        </gmr:StyleRegion>
        <gmr:StyleRegion startCol="2" startRow="3" endCol="7" endRow="3">
          <gmr:Style HAlign="1" VAlign="2" WrapText="0" ShrinkToFit="0" Rotation="0" Shade="0" Indent="0" Locked="1" Hidden="0" Fore="0:0:0" Back="FFFF:FFFF:FFFF" PatternColor="0:0:0" Format="General">
            <gmr:Font Unit="12" Bold="1" Italic="0" Underline="0" StrikeThrough="0">Helvetica</gmr:Font>
            <gmr:StyleBorder>
              <gmr:Top Style="0"/>
              <gmr:Bottom Style="0"/>
              <gmr:Left Style="0"/>
              <gmr:Right Style="0"/>
              <gmr:Diagonal Style="0"/>
              <gmr:Rev-Diagonal Style="0"/>
            </gmr:StyleBorder>
          </gmr:Style>
        </gmr:StyleRegion>
        <gmr:StyleRegion startCol="4" startRow="4" endCol="7" endRow="17">
          <gmr:Style HAlign="1" VAlign="2" WrapText="0" ShrinkToFit="0" Rotation="0" Shade="0" Indent="0" Locked="1" Hidden="0" Fore="0:0:0" Back="FFFF:FFFF:FFFF" PatternColor="0:0:0" Format="General">
            <gmr:Font Unit="12" Bold="0" Italic="0" Underline="0" StrikeThrough="0">Helvetica</gmr:Font>
            <gmr:StyleBorder>
              <gmr:Top Style="0"/>
              <gmr:Bottom Style="0"/>
              <gmr:Left Style="0"/>
              <gmr:Right Style="0"/>
              <gmr:Diagonal Style="0"/>
              <gmr:Rev-Diagonal Style="0"/>
            </gmr:StyleBorder>
          </gmr:Style>
        </gmr:StyleRegion>
        <gmr:StyleRegion startCol="0" startRow="4096" endCol="255" endRow="61439">
          <gmr:Style HAlign="1" VAlign="2" WrapText="0" ShrinkToFit="0" Rotation="0" Shade="0" Indent="0" Locked="1" Hidden="0" Fore="0:0:0" Back="FFFF:FFFF:FFFF" PatternColor="0:0:0" Format="General">
            <gmr:Font Unit="10" Bold="0" Italic="0" Underline="0" StrikeThrough="0">Helvetica</gmr:Font>
            <gmr:StyleBorder>
              <gmr:Top Style="0"/>
              <gmr:Bottom Style="0"/>
              <gmr:Left Style="0"/>
              <gmr:Right Style="0"/>
              <gmr:Diagonal Style="0"/>
              <gmr:Rev-Diagonal Style="0"/>
            </gmr:StyleBorder>
          </gmr:Style>
        </gmr:StyleRegion>
        <gmr:StyleRegion startCol="0" startRow="16" endCol="3" endRow="17">
          <gmr:Style HAlign="1" VAlign="2" WrapText="0" ShrinkToFit="0" Rotation="0" Shade="0" Indent="0" Locked="1" Hidden="0" Fore="0:0:0" Back="FFFF:FFFF:FFFF" PatternColor="0:0:0" Format="General">
            <gmr:Font Unit="12" Bold="0" Italic="0" Underline="0" StrikeThrough="0">Helvetica</gmr:Font>
            <gmr:StyleBorder>
              <gmr:Top Style="0"/>
              <gmr:Bottom Style="0"/>
              <gmr:Left Style="0"/>
              <gmr:Right Style="0"/>
              <gmr:Diagonal Style="0"/>
              <gmr:Rev-Diagonal Style="0"/>
            </gmr:StyleBorder>
          </gmr:Style>
        </gmr:StyleRegion>
        <gmr:StyleRegion startCol="1" startRow="3" endCol="1" endRow="3">
          <gmr:Style HAlign="1" VAlign="2" WrapText="0" ShrinkToFit="0" Rotation="0" Shade="0" Indent="0" Locked="1" Hidden="0" Fore="0:0:0" Back="FFFF:FFFF:FFFF" PatternColor="0:0:0" Format="General">
            <gmr:Font Unit="10" Bold="0" Italic="0" Underline="0" StrikeThrough="0">Helvetica</gmr:Font>
            <gmr:StyleBorder>
              <gmr:Top Style="0"/>
              <gmr:Bottom Style="0"/>
              <gmr:Left Style="0"/>
              <gmr:Right Style="0"/>
              <gmr:Diagonal Style="0"/>
              <gmr:Rev-Diagonal Style="0"/>
            </gmr:StyleBorder>
          </gmr:Style>
        </gmr:StyleRegion>
        <gmr:StyleRegion startCol="0" startRow="0" endCol="0" endRow="3">
          <gmr:Style HAlign="1" VAlign="2" WrapText="0" ShrinkToFit="0" Rotation="0" Shade="0" Indent="0" Locked="1" Hidden="0" Fore="0:0:0" Back="FFFF:FFFF:FFFF" PatternColor="0:0:0" Format="General">
            <gmr:Font Unit="10" Bold="0" Italic="0" Underline="0" StrikeThrough="0">Helvetica</gmr:Font>
            <gmr:StyleBorder>
              <gmr:Top Style="0"/>
              <gmr:Bottom Style="0"/>
              <gmr:Left Style="0"/>
              <gmr:Right Style="0"/>
              <gmr:Diagonal Style="0"/>
              <gmr:Rev-Diagonal Style="0"/>
            </gmr:StyleBorder>
          </gmr:Style>
        </gmr:StyleRegion>
        <gmr:StyleRegion startCol="0" startRow="65534" endCol="255" endRow="65535">
          <gmr:Style HAlign="1" VAlign="2" WrapText="0" ShrinkToFit="0" Rotation="0" Shade="0" Indent="0" Locked="1" Hidden="0" Fore="0:0:0" Back="FFFF:FFFF:FFFF" PatternColor="0:0:0" Format="General">
            <gmr:Font Unit="10" Bold="0" Italic="0" Underline="0" StrikeThrough="0">Bitstream Vera Sans</gmr:Font>
            <gmr:StyleBorder>
              <gmr:Top Style="0"/>
              <gmr:Bottom Style="0"/>
              <gmr:Left Style="0"/>
              <gmr:Right Style="0"/>
              <gmr:Diagonal Style="0"/>
              <gmr:Rev-Diagonal Style="0"/>
            </gmr:StyleBorder>
          </gmr:Style>
        </gmr:StyleRegion>
        <gmr:StyleRegion startCol="0" startRow="61440" endCol="255" endRow="65279">
          <gmr:Style HAlign="1" VAlign="2" WrapText="0" ShrinkToFit="0" Rotation="0" Shade="0" Indent="0" Locked="1" Hidden="0" Fore="0:0:0" Back="FFFF:FFFF:FFFF" PatternColor="0:0:0" Format="General">
            <gmr:Font Unit="10" Bold="0" Italic="0" Underline="0" StrikeThrough="0">Helvetica</gmr:Font>
            <gmr:StyleBorder>
              <gmr:Top Style="0"/>
              <gmr:Bottom Style="0"/>
              <gmr:Left Style="0"/>
              <gmr:Right Style="0"/>
              <gmr:Diagonal Style="0"/>
              <gmr:Rev-Diagonal Style="0"/>
            </gmr:StyleBorder>
          </gmr:Style>
        </gmr:StyleRegion>
        <gmr:StyleRegion startCol="8" startRow="4" endCol="11" endRow="15">
          <gmr:Style HAlign="1" VAlign="2" WrapText="0" ShrinkToFit="0" Rotation="0" Shade="0" Indent="0" Locked="1" Hidden="0" Fore="0:0:0" Back="FFFF:FFFF:FFFF" PatternColor="0:0:0" Format="General">
            <gmr:Font Unit="12" Bold="0" Italic="0" Underline="0" StrikeThrough="0">Helvetica</gmr:Font>
            <gmr:StyleBorder>
              <gmr:Top Style="0"/>
              <gmr:Bottom Style="0"/>
              <gmr:Left Style="0"/>
              <gmr:Right Style="0"/>
              <gmr:Diagonal Style="0"/>
              <gmr:Rev-Diagonal Style="0"/>
            </gmr:StyleBorder>
          </gmr:Style>
        </gmr:StyleRegion>
        <gmr:StyleRegion startCol="0" startRow="4" endCol="3" endRow="15">
          <gmr:Style HAlign="1" VAlign="2" WrapText="0" ShrinkToFit="0" Rotation="0" Shade="0" Indent="0" Locked="1" Hidden="0" Fore="0:0:0" Back="FFFF:FFFF:FFFF" PatternColor="0:0:0" Format="General">
            <gmr:Font Unit="12" Bold="0" Italic="0" Underline="0" StrikeThrough="0">Helvetica</gmr:Font>
            <gmr:StyleBorder>
              <gmr:Top Style="0"/>
              <gmr:Bottom Style="0"/>
              <gmr:Left Style="0"/>
              <gmr:Right Style="0"/>
              <gmr:Diagonal Style="0"/>
              <gmr:Rev-Diagonal Style="0"/>
            </gmr:StyleBorder>
          </gmr:Style>
        </gmr:StyleRegion>
        <gmr:StyleRegion startCol="0" startRow="65280" endCol="255" endRow="65533">
          <gmr:Style HAlign="1" VAlign="2" WrapText="0" ShrinkToFit="0" Rotation="0" Shade="0" Indent="0" Locked="1" Hidden="0" Fore="0:0:0" Back="FFFF:FFFF:FFFF" PatternColor="0:0:0" Format="General">
            <gmr:Font Unit="10" Bold="0" Italic="0" Underline="0" StrikeThrough="0">Helvetica</gmr:Font>
            <gmr:StyleBorder>
              <gmr:Top Style="0"/>
              <gmr:Bottom Style="0"/>
              <gmr:Left Style="0"/>
              <gmr:Right Style="0"/>
              <gmr:Diagonal Style="0"/>
              <gmr:Rev-Diagonal Style="0"/>
            </gmr:StyleBorder>
          </gmr:Style>
        </gmr:StyleRegion>
        <gmr:StyleRegion startCol="10" startRow="0" endCol="255" endRow="3">
          <gmr:Style HAlign="1" VAlign="2" WrapText="0" ShrinkToFit="0" Rotation="0" Shade="0" Indent="0" Locked="1" Hidden="0" Fore="0:0:0" Back="FFFF:FFFF:FFFF" PatternColor="0:0:0" Format="General">
            <gmr:Font Unit="10" Bold="0" Italic="0" Underline="0" StrikeThrough="0">Helvetica</gmr:Font>
            <gmr:StyleBorder>
              <gmr:Top Style="0"/>
              <gmr:Bottom Style="0"/>
              <gmr:Left Style="0"/>
              <gmr:Right Style="0"/>
              <gmr:Diagonal Style="0"/>
              <gmr:Rev-Diagonal Style="0"/>
            </gmr:StyleBorder>
          </gmr:Style>
        </gmr:StyleRegion>
        <gmr:StyleRegion startCol="12" startRow="4" endCol="255" endRow="17">
          <gmr:Style HAlign="1" VAlign="2" WrapText="0" ShrinkToFit="0" Rotation="0" Shade="0" Indent="0" Locked="1" Hidden="0" Fore="0:0:0" Back="FFFF:FFFF:FFFF" PatternColor="0:0:0" Format="General">
            <gmr:Font Unit="12" Bold="0" Italic="0" Underline="0" StrikeThrough="0">Helvetica</gmr:Font>
            <gmr:StyleBorder>
              <gmr:Top Style="0"/>
              <gmr:Bottom Style="0"/>
              <gmr:Left Style="0"/>
              <gmr:Right Style="0"/>
              <gmr:Diagonal Style="0"/>
              <gmr:Rev-Diagonal Style="0"/>
            </gmr:StyleBorder>
          </gmr:Style>
        </gmr:StyleRegion>
        <gmr:StyleRegion startCol="1" startRow="1" endCol="9" endRow="2">
          <gmr:Style HAlign="8" VAlign="2" WrapText="0" ShrinkToFit="0" Rotation="0" Shade="0" Indent="0" Locked="1" Hidden="0" Fore="0:0:0" Back="FFFF:FFFF:FFFF" PatternColor="0:0:0" Format="General">
            <gmr:Font Unit="16" Bold="1" Italic="0" Underline="0" StrikeThrough="0">Helvetica</gmr:Font>
            <gmr:StyleBorder>
              <gmr:Top Style="0"/>
              <gmr:Bottom Style="0"/>
              <gmr:Left Style="0"/>
              <gmr:Right Style="0"/>
              <gmr:Diagonal Style="0"/>
              <gmr:Rev-Diagonal Style="0"/>
            </gmr:StyleBorder>
          </gmr:Style>
        </gmr:StyleRegion>
        <gmr:StyleRegion startCol="0" startRow="18" endCol="255" endRow="255">
          <gmr:Style HAlign="1" VAlign="2" WrapText="0" ShrinkToFit="0" Rotation="0" Shade="0" Indent="0" Locked="1" Hidden="0" Fore="0:0:0" Back="FFFF:FFFF:FFFF" PatternColor="0:0:0" Format="General">
            <gmr:Font Unit="10" Bold="0" Italic="0" Underline="0" StrikeThrough="0">Helvetica</gmr:Font>
            <gmr:StyleBorder>
              <gmr:Top Style="0"/>
              <gmr:Bottom Style="0"/>
              <gmr:Left Style="0"/>
              <gmr:Right Style="0"/>
              <gmr:Diagonal Style="0"/>
              <gmr:Rev-Diagonal Style="0"/>
            </gmr:StyleBorder>
          </gmr:Style>
        </gmr:StyleRegion>
        <gmr:StyleRegion startCol="1" startRow="0" endCol="9" endRow="0">
          <gmr:Style HAlign="1" VAlign="2" WrapText="0" ShrinkToFit="0" Rotation="0" Shade="0" Indent="0" Locked="1" Hidden="0" Fore="0:0:0" Back="FFFF:FFFF:FFFF" PatternColor="0:0:0" Format="General">
            <gmr:Font Unit="10" Bold="0" Italic="0" Underline="0" StrikeThrough="0">Helvetica</gmr:Font>
            <gmr:StyleBorder>
              <gmr:Top Style="0"/>
              <gmr:Bottom Style="0"/>
              <gmr:Left Style="0"/>
              <gmr:Right Style="0"/>
              <gmr:Diagonal Style="0"/>
              <gmr:Rev-Diagonal Style="0"/>
            </gmr:StyleBorder>
          </gmr:Style>
        </gmr:StyleRegion>
      </gmr:Styles>
      <gmr:Cols DefaultSizePts="48">
        <gmr:ColInfo No="1" Unit="48" MarginA="2" MarginB="2" Count="3"/>
      </gmr:Cols>
      <gmr:Rows DefaultSizePts="12.75">
        <gmr:RowInfo No="1" Unit="24" MarginA="0" MarginB="0" HardSize="1" Count="2"/>
        <gmr:RowInfo No="3" Unit="15.75" MarginA="0" MarginB="0" HardSize="1"/>
        <gmr:RowInfo No="4" Unit="18" MarginA="0" MarginB="0" HardSize="1" Count="14"/>
      </gmr:Rows>
      <gmr:Selections CursorCol="0" CursorRow="0">
        <gmr:Selection startCol="0" startRow="0" endCol="0" endRow="0"/>
      </gmr:Selections>
      <gmr:Cells>
        <gmr:Cell Col="1" Row="1" ValueType="60">Stoichiometric estimates of the biochemical conversion 
efficiencies in tsetse metabolism.</gmr:Cell>
        <gmr:Cell Col="1" Row="4" ValueType="60">This spreadsheet file contains data, analysis, and formatted results used to </gmr:Cell>
        <gmr:Cell Col="1" Row="5" ValueType="60">derive quantiative estimates of the proportions of conversion between the</gmr:Cell>
        <gmr:Cell Col="1" Row="6" ValueType="60">bloodmeal obtained by feeding and the ATP, Protein, and Fat manufactured</gmr:Cell>
        <gmr:Cell Col="1" Row="7" ValueType="60">by tsetse.</gmr:Cell>
        <gmr:Cell Col="1" Row="9" ValueType="60">The next six sheets, coloured in green, contain data from the sources indicated</gmr:Cell>
        <gmr:Cell Col="1" Row="10" ValueType="60">at the top of each sheet.</gmr:Cell>
        <gmr:Cell Col="1" Row="12" ValueType="60">The following sheets, coloured in blue, contain the analyses performed. </gmr:Cell>
        <gmr:Cell Col="1" Row="14" ValueType="60">The remaining sheets, coloured in orange, contain the tables used for publication.</gmr:Cell>
        <gmr:Cell Col="1" Row="16" ValueType="60">Author:</gmr:Cell>
        <gmr:Cell Col="2" Row="16" ValueType="60">Adrian V. Custer</gmr:Cell>
        <gmr:Cell Col="1" Row="17" ValueType="60">Date:</gmr:Cell>
        <gmr:Cell Col="2" Row="17" ValueType="60">May, 2005</gmr:Cell>
      </gmr:Cells>
      <gmr:MergedRegions>
        <gmr:Merge>B2:J3</gmr:Merge>
      </gmr:MergedRegions>
      <gmr:SheetLayout TopLeft="A1"/>
      <gmr:Solver ProblemType="1" Inputs="" MaxTime="0" MaxIter="0" NonNeg="1" Discr="0" AutoScale="0" ShowIter="0" AnswerR="0" SensitivityR="0" LimitsR="0" PerformR="0" ProgramR="0"/>
    </gmr:Sheet>
    <gmr:Sheet DisplayFormulas="0" HideZero="0" HideGrid="0" HideColHeader="0" HideRowHeader="0" DisplayOutlines="1" OutlineSymbolsBelow="1" OutlineSymbolsRight="1" TabColor="0:FFFF:0" TabTextColor="0:0:0">
      <gmr:Name>Amino Acids</gmr:Name>
      <gmr:MaxCol>16</gmr:MaxCol>
      <gmr:MaxRow>42</gmr:MaxRow>
      <gmr:Zoom>1</gmr:Zoom>
      <gmr:PrintInformation>
        <gmr:Margins>
          <gmr:top Points="11.3" PrefUnit="mm"/>
          <gmr:bottom Points="11.3" PrefUnit="mm"/>
          <gmr:left Points="11.3" PrefUnit="Pt"/>
          <gmr:right Points="11.3" PrefUnit="Pt"/>
          <gmr:header Points="11.3" PrefUnit="Pt"/>
          <gmr:footer Points="11.3" PrefUnit="Pt"/>
        </gmr:Margins>
        <gmr:Scale type="percentage" percentage="100"/>
        <gmr:vcenter value="0"/>
        <gmr:hcenter value="1"/>
        <gmr:grid value="0"/>
        <gmr:even_if_only_styles value="0"/>
        <gmr:monochrome value="0"/>
        <gmr:draft value="0"/>
        <gmr:titles value="0"/>
        <gmr:order>r_then_d</gmr:order>
        <gmr:orientation>landscape</gmr:orientation>
        <gmr:Header Left="" Middle="&amp;[TAB]" Right=""/>
        <gmr:Footer Left="" Middle="Page &amp;[PAGE]" Right=""/>
        <gmr:paper>A4</gmr:paper>
      </gmr:PrintInformation>
      <gmr:Styles>
        <gmr:StyleRegion startCol="0" startRow="35" endCol="0" endRow="35">
          <gmr:Style HAlign="1" VAlign="4" WrapText="0" ShrinkToFit="0" Rotation="0" Shade="0" Indent="0" Locked="1" Hidden="0" Fore="0:0:0" Back="FFFF:FFFF:FFFF" PatternColor="0:0:0" Format="General">
            <gmr:Font Unit="9" Bold="0" Italic="0" Underline="0" StrikeThrough="0">Helvetica</gmr:Font>
            <gmr:StyleBorder>
              <gmr:Top Style="5" Color="0:0:0"/>
              <gmr:Bottom Style="5" Color="0:0:0"/>
              <gmr:Left Style="5" Color="0:0:0"/>
              <gmr:Right Style="0"/>
              <gmr:Diagonal Style="0"/>
              <gmr:Rev-Diagonal Style="0"/>
            </gmr:StyleBorder>
          </gmr:Style>
        </gmr:StyleRegion>
        <gmr:StyleRegion startCol="12" startRow="19" endCol="12" endRow="19">
          <gmr:Style HAlign="8" VAlign="4" WrapText="0" ShrinkToFit="0" Rotation="0" Shade="0" Indent="0" Locked="1" Hidden="0" Fore="0:8000:0" Back="CCF0:D551:F07B" PatternColor="0:0:0" Format="General">
            <gmr:Font Unit="9" Bold="0" Italic="0" Underline="0" StrikeThrough="0">Helvetica</gmr:Font>
            <gmr:StyleBorder>
              <gmr:Top Style="0"/>
              <gmr:Bottom Style="0"/>
              <gmr:Left Style="5" Color="0:0:0"/>
              <gmr:Right Style="5" Color="0:0:0"/>
              <gmr:Diagonal Style="0"/>
              <gmr:Rev-Diagonal Style="0"/>
            </gmr:StyleBorder>
          </gmr:Style>
        </gmr:StyleRegion>
        <gmr:StyleRegion startCol="10" startRow="19" endCol="11" endRow="19">
          <gmr:Style HAlign="8" VAlign="4" WrapText="0" ShrinkToFit="0" Rotation="0" Shade="0" Indent="0" Locked="1" Hidden="0" Fore="0:8000:0" Back="CCF0:D551:F07B" PatternColor="0:0:0" Format="General">
            <gmr:Font Unit="9" Bold="0" Italic="0" Underline="0" StrikeThrough="0">Helvetica</gmr:Font>
            <gmr:StyleBorder>
              <gmr:Top Style="0"/>
              <gmr:Bottom Style="0"/>
              <gmr:Left Style="5" Color="0:0:0"/>
              <gmr:Right Style="0"/>
              <gmr:Diagonal Style="0"/>
              <gmr:Rev-Diagonal Style="0"/>
            </gmr:StyleBorder>
          </gmr:Style>
        </gmr:StyleRegion>
        <gmr:StyleRegion startCol="8" startRow="19" endCol="8" endRow="19">
          <gmr:Style HAlign="1" VAlign="4" WrapText="0" ShrinkToFit="0" Rotation="0" Shade="0" Indent="0" Locked="1" Hidden="0" Fore="0:0:0" Back="CCF0:D551:F07B" PatternColor="0:0:0" Format="General">
            <gmr:Font Unit="9" Bold="0" Italic="0" Underline="0" StrikeThrough="0">Helvetica</gmr:Font>
            <gmr:StyleBorder>
              <gmr:Top Style="0"/>
              <gmr:Bottom Style="0"/>
              <gmr:Left Style="5" Color="0:0:0"/>
              <gmr:Right Style="5" Color="0:0:0"/>
              <gmr:Diagonal Style="0"/>
              <gmr:Rev-Diagonal Style="0"/>
            </gmr:StyleBorder>
          </gmr:Style>
        </gmr:StyleRegion>
        <gmr:StyleRegion startCol="6" startRow="5" endCol="6" endRow="5">
          <gmr:Style HAlign="4" VAlign="4" WrapText="0" ShrinkToFit="0" Rotation="0" Shade="0" Indent="0" Locked="1" Hidden="0" Fore="0:0:0" Back="FFFF:FFFF:FFFF" PatternColor="0:0:0" Format="0.00">
            <gmr:Font Unit="9" Bold="0" Italic="0" Underline="0" StrikeThrough="0">Helvetica</gmr:Font>
            <gmr:StyleBorder>
              <gmr:Top Style="5" Color="0:0:0"/>
              <gmr:Bottom Style="0"/>
              <gmr:Left Style="5" Color="0:0:0"/>
              <gmr:Right Style="5" Color="0:0:0"/>
              <gmr:Diagonal Style="0"/>
              <gmr:Rev-Diagonal Style="0"/>
            </gmr:StyleBorder>
          </gmr:Style>
        </gmr:StyleRegion>
        <gmr:StyleRegion startCol="2" startRow="5" endCol="5" endRow="5">
          <gmr:Style HAlign="8" VAlign="4" WrapText="0" ShrinkToFit="0" Rotation="0" Shade="0" Indent="0" Locked="1" Hidden="0" Fore="0:0:0" Back="FFFF:FFFF:FFFF" PatternColor="0:0:0" Format="0">
            <gmr:Font Unit="9" Bold="0" Italic="0" Underline="0" StrikeThrough="0">Helvetica</gmr:Font>
            <gmr:StyleBorder>
              <gmr:Top Style="0"/>
              <gmr:Bottom Style="0"/>
              <gmr:Left Style="0"/>
              <gmr:Right Style="0"/>
              <gmr:Diagonal Style="0"/>
              <gmr:Rev-Diagonal Style="0"/>
            </gmr:StyleBorder>
          </gmr:Style>
        </gmr:StyleRegion>
        <gmr:StyleRegion startCol="2" startRow="7" endCol="5" endRow="12">
          <gmr:Style HAlign="8" VAlign="4" WrapText="0" ShrinkToFit="0" Rotation="0" Shade="0" Indent="0" Locked="1" Hidden="0" Fore="0:0:0" Back="FFFF:FFFF:FFFF" PatternColor="0:0:0" Format="0">
            <gmr:Font Unit="9" Bold="0" Italic="0" Underline="0" StrikeThrough="0">Helvetica</gmr:Font>
            <gmr:StyleBorder>
              <gmr:Top Style="0"/>
              <gmr:Bottom Style="0"/>
              <gmr:Left Style="0"/>
              <gmr:Right Style="0"/>
              <gmr:Diagonal Style="0"/>
              <gmr:Rev-Diagonal Style="0"/>
            </gmr:StyleBorder>
          </gmr:Style>
        </gmr:StyleRegion>
        <gmr:StyleRegion startCol="6" startRow="33" endCol="6" endRow="33">
          <gmr:Style HAlign="1" VAlign="4" WrapText="0" ShrinkToFit="0" Rotation="0" Shade="0" Indent="0" Locked="1" Hidden="0" Fore="0:0:0" Back="FFFF:FFFF:FFFF" PatternColor="0:0:0" Format="General">
            <gmr:Font Unit="9" Bold="0" Italic="0" Underline="0" StrikeThrough="0">Helvetica</gmr:Font>
            <gmr:StyleBorder>
              <gmr:Top Style="0"/>
              <gmr:Bottom Style="5" Color="0:0:0"/>
              <gmr:Left Style="0"/>
              <gmr:Right Style="5" Color="0:0:0"/>
              <gmr:Diagonal Style="0"/>
              <gmr:Rev-Diagonal Style="0"/>
            </gmr:StyleBorder>
          </gmr:Style>
        </gmr:StyleRegion>
        <gmr:StyleRegion startCol="1" startRow="33" endCol="5" endRow="33">
          <gmr:Style HAlign="1" VAlign="4" WrapText="0" ShrinkToFit="0" Rotation="0" Shade="0" Indent="0" Locked="1" Hidden="0" Fore="0:0:0" Back="FFFF:FFFF:FFFF" PatternColor="0:0:0" Format="0.00">
            <gmr:Font Unit="9" Bold="0" Italic="0" Underline="0" StrikeThrough="0">Helvetica</gmr:Font>
            <gmr:StyleBorder>
              <gmr:Top Style="0"/>
              <gmr:Bottom Style="5" Color="0:0:0"/>
              <gmr:Left Style="0"/>
              <gmr:Right Style="0"/>
              <gmr:Diagonal Style="0"/>
              <gmr:Rev-Diagonal Style="0"/>
            </gmr:StyleBorder>
          </gmr:Style>
        </gmr:StyleRegion>
        <gmr:StyleRegion startCol="1" startRow="5" endCol="1" endRow="5">
          <gmr:Style HAlign="8" VAlign="4" WrapText="0" ShrinkToFit="0" Rotation="0" Shade="0" Indent="0" Locked="1" Hidden="0" Fore="0:0:0" Back="FFFF:FFFF:FFFF" PatternColor="0:0:0" Format="0">
            <gmr:Font Unit="9" Bold="0" Italic="0" Underline="0" StrikeThrough="0">Helvetica</gmr:Font>
            <gmr:StyleBorder>
              <gmr:Top Style="0"/>
              <gmr:Bottom Style="0"/>
              <gmr:Left Style="5" Color="0:0:0"/>
              <gmr:Right Style="0"/>
              <gmr:Diagonal Style="0"/>
              <gmr:Rev-Diagonal Style="0"/>
            </gmr:StyleBorder>
          </gmr:Style>
        </gmr:StyleRegion>
        <gmr:StyleRegion startCol="1" startRow="7" endCol="1" endRow="12">
          <gmr:Style HAlign="8" VAlign="4" WrapText="0" ShrinkToFit="0" Rotation="0" Shade="0" Indent="0" Locked="1" Hidden="0" Fore="0:0:0" Back="FFFF:FFFF:FFFF" PatternColor="0:0:0" Format="0">
            <gmr:Font Unit="9" Bold="0" Italic="0" Underline="0" StrikeThrough="0">Helvetica</gmr:Font>
            <gmr:StyleBorder>
              <gmr:Top Style="0"/>
              <gmr:Bottom Style="0"/>
              <gmr:Left Style="5" Color="0:0:0"/>
              <gmr:Right Style="0"/>
              <gmr:Diagonal Style="0"/>
              <gmr:Rev-Diagonal Style="0"/>
            </gmr:StyleBorder>
          </gmr:Style>
        </gmr:StyleRegion>
        <gmr:StyleRegion startCol="0" startRow="5" endCol="0" endRow="5">
          <gmr:Style HAlign="1" VAlign="4" WrapText="0" ShrinkToFit="0" Rotation="0" Shade="0" Indent="0" Locked="1" Hidden="0" Fore="0:0:0" Back="FFFF:FFFF:FFFF" PatternColor="0:0:0" Format="General">
            <gmr:Font Unit="9" Bold="0" Italic="0" Underline="0" StrikeThrough="0">Helvetica</gmr:Font>
            <gmr:StyleBorder>
              <gmr:Top Style="0"/>
              <gmr:Bottom Style="0"/>
              <gmr:Left Style="5" Color="0:0:0"/>
              <gmr:Right Style="0"/>
              <gmr:Diagonal Style="0"/>
              <gmr:Rev-Diagonal Style="0"/>
            </gmr:StyleBorder>
          </gmr:Style>
        </gmr:StyleRegion>
        <gmr:StyleRegion startCol="0" startRow="7" endCol="0" endRow="12">
          <gmr:Style HAlign="1" VAlign="4" WrapText="0" ShrinkToFit="0" Rotation="0" Shade="0" Indent="0" Locked="1" Hidden="0" Fore="0:0:0" Back="FFFF:FFFF:FFFF" PatternColor="0:0:0" Format="General">
            <gmr:Font Unit="9" Bold="0" Italic="0" Underline="0" StrikeThrough="0">Helvetica</gmr:Font>
            <gmr:StyleBorder>
              <gmr:Top Style="0"/>
              <gmr:Bottom Style="0"/>
              <gmr:Left Style="5" Color="0:0:0"/>
              <gmr:Right Style="0"/>
              <gmr:Diagonal Style="0"/>
              <gmr:Rev-Diagonal Style="0"/>
            </gmr:StyleBorder>
          </gmr:Style>
        </gmr:StyleRegion>
        <gmr:StyleRegion startCol="0" startRow="33" endCol="0" endRow="33">
          <gmr:Style HAlign="1" VAlign="4" WrapText="0" ShrinkToFit="0" Rotation="0" Shade="0" Indent="0" Locked="1" Hidden="0" Fore="0:0:0" Back="FFFF:FFFF:FFFF" PatternColor="0:0:0" Format="General">
            <gmr:Font Unit="9" Bold="0" Italic="0" Underline="0" StrikeThrough="0">Helvetica</gmr:Font>
            <gmr:StyleBorder>
              <gmr:Top Style="0"/>
              <gmr:Bottom Style="5" Color="0:0:0"/>
              <gmr:Left Style="5" Color="0:0:0"/>
              <gmr:Right Style="0"/>
              <gmr:Diagonal Style="0"/>
              <gmr:Rev-Diagonal Style="0"/>
            </gmr:StyleBorder>
          </gmr:Style>
        </gmr:StyleRegion>
        <gmr:StyleRegion startCol="13" startRow="3" endCol="13" endRow="3">
          <gmr:Style HAlign="8" VAlign="4" WrapText="0" ShrinkToFit="0" Rotation="0" Shade="0" Indent="0" Locked="1" Hidden="0" Fore="0:8000:0" Back="FFFF:FFFF:FFFF" PatternColor="0:0:0" Format="General">
            <gmr:Font Unit="9" Bold="1" Italic="0" Underline="0" StrikeThrough="0">Helvetica</gmr:Font>
            <gmr:StyleBorder>
              <gmr:Top Style="0"/>
              <gmr:Bottom Style="0"/>
              <gmr:Left Style="0"/>
              <gmr:Right Style="0"/>
              <gmr:Diagonal Style="0"/>
              <gmr:Rev-Diagonal Style="0"/>
            </gmr:StyleBorder>
          </gmr:Style>
        </gmr:StyleRegion>
        <gmr:StyleRegion startCol="11" startRow="3" endCol="12" endRow="3">
          <gmr:Style HAlign="8" VAlign="4" WrapText="0" ShrinkToFit="0" Rotation="0" Shade="0" Indent="0" Locked="1" Hidden="0" Fore="0:8000:0" Back="FFFF:FFFF:FFFF" PatternColor="0:0:0" Format="General">
            <gmr:Font Unit="9" Bold="1" Italic="0" Underline="0" StrikeThrough="0">Helvetica</gmr:Font>
            <gmr:StyleBorder>
              <gmr:Top Style="5" Color="0:0:0"/>
              <gmr:Bottom Style="5" Color="0:0:0"/>
              <gmr:Left Style="0"/>
              <gmr:Right Style="5" Color="0:0:0"/>
              <gmr:Diagonal Style="0"/>
              <gmr:Rev-Diagonal Style="0"/>
            </gmr:StyleBorder>
          </gmr:Style>
        </gmr:StyleRegion>
        <gmr:StyleRegion startCol="10" startRow="3" endCol="10" endRow="3">
          <gmr:Style HAlign="8" VAlign="4" WrapText="0" ShrinkToFit="0" Rotation="0" Shade="0" Indent="0" Locked="1" Hidden="0" Fore="0:8000:0" Back="FFFF:FFFF:FFFF" PatternColor="0:0:0" Format="General">
            <gmr:Font Unit="9" Bold="1" Italic="0" Underline="0" StrikeThrough="0">Helvetica</gmr:Font>
            <gmr:StyleBorder>
              <gmr:Top Style="5" Color="0:0:0"/>
              <gmr:Bottom Style="5" Color="0:0:0"/>
              <gmr:Left Style="5" Color="0:0:0"/>
              <gmr:Right Style="0"/>
              <gmr:Diagonal Style="0"/>
              <gmr:Rev-Diagonal Style="0"/>
            </gmr:StyleBorder>
          </gmr:Style>
        </gmr:StyleRegion>
        <gmr:StyleRegion startCol="12" startRow="20" endCol="12" endRow="24">
          <gmr:Style HAlign="8" VAlign="4" WrapText="0" ShrinkToFit="0" Rotation="0" Shade="0" Indent="0" Locked="1" Hidden="0" Fore="0:8000:0" Back="FFFF:FFFF:FFFF" PatternColor="0:0:0" Format="General">
            <gmr:Font Unit="9" Bold="0" Italic="0" Underline="0" StrikeThrough="0">Helvetica</gmr:Font>
            <gmr:StyleBorder>
              <gmr:Top Style="0"/>
              <gmr:Bottom Style="0"/>
              <gmr:Left Style="5" Color="0:0:0"/>
              <gmr:Right Style="5" Color="0:0:0"/>
              <gmr:Diagonal Style="0"/>
              <gmr:Rev-Diagonal Style="0"/>
            </gmr:StyleBorder>
          </gmr:Style>
        </gmr:StyleRegion>
        <gmr:StyleRegion startCol="9" startRow="3" endCol="9" endRow="3">
          <gmr:Style HAlign="8" VAlign="4" WrapText="0" ShrinkToFit="0" Rotation="0" Shade="0" Indent="0" Locked="1" Hidden="0" Fore="0:0:0" Back="FFFF:FFFF:FFFF" PatternColor="0:0:0" Format="General">
            <gmr:Font Unit="9" Bold="0" Italic="0" Underline="0" StrikeThrough="0">Helvetica</gmr:Font>
            <gmr:StyleBorder>
              <gmr:Top Style="0"/>
              <gmr:Bottom Style="0"/>
              <gmr:Left Style="0"/>
              <gmr:Right Style="0"/>
              <gmr:Diagonal Style="0"/>
              <gmr:Rev-Diagonal Style="0"/>
            </gmr:StyleBorder>
          </gmr:Style>
        </gmr:StyleRegion>
        <gmr:StyleRegion startCol="10" startRow="20" endCol="11" endRow="24">
          <gmr:Style HAlign="8" VAlign="4" WrapText="0" ShrinkToFit="0" Rotation="0" Shade="0" Indent="0" Locked="1" Hidden="0" Fore="0:8000:0" Back="FFFF:FFFF:FFFF" PatternColor="0:0:0" Format="General">
            <gmr:Font Unit="9" Bold="0" Italic="0" Underline="0" StrikeThrough="0">Helvetica</gmr:Font>
            <gmr:StyleBorder>
              <gmr:Top Style="0"/>
              <gmr:Bottom Style="0"/>
              <gmr:Left Style="5" Color="0:0:0"/>
              <gmr:Right Style="0"/>
              <gmr:Diagonal Style="0"/>
              <gmr:Rev-Diagonal Style="0"/>
            </gmr:StyleBorder>
          </gmr:Style>
        </gmr:StyleRegion>
        <gmr:StyleRegion startCol="8" startRow="3" endCol="8" endRow="3">
          <gmr:Style HAlign="8" VAlign="4" WrapText="1" ShrinkToFit="0" Rotation="0" Shade="0" Indent="0" Locked="1" Hidden="0" Fore="0:0:0" Back="FFFF:FFFF:FFFF" PatternColor="0:0:0" Format="General">
            <gmr:Font Unit="9" Bold="1" Italic="0" Underline="0" StrikeThrough="0">Helvetica</gmr:Font>
            <gmr:StyleBorder>
              <gmr:Top Style="5" Color="0:0:0"/>
              <gmr:Bottom Style="0"/>
              <gmr:Left Style="5" Color="0:0:0"/>
              <gmr:Right Style="5" Color="0:0:0"/>
              <gmr:Diagonal Style="0"/>
              <gmr:Rev-Diagonal Style="0"/>
            </gmr:StyleBorder>
          </gmr:Style>
        </gmr:StyleRegion>
        <gmr:StyleRegion startCol="7" startRow="3" endCol="7" endRow="3">
          <gmr:Style HAlign="8" VAlign="4" WrapText="0" ShrinkToFit="0" Rotation="0" Shade="0" Indent="0" Locked="1" Hidden="0" Fore="0:0:0" Back="FFFF:FFFF:FFFF" PatternColor="0:0:0" Format="General">
            <gmr:Font Unit="9" Bold="0" Italic="0" Underline="0" StrikeThrough="0">Helvetica</gmr:Font>
            <gmr:StyleBorder>
              <gmr:Top Style="0"/>
              <gmr:Bottom Style="0"/>
              <gmr:Left Style="5" Color="0:0:0"/>
              <gmr:Right Style="0"/>
              <gmr:Diagonal Style="0"/>
              <gmr:Rev-Diagonal Style="0"/>
            </gmr:StyleBorder>
          </gmr:Style>
        </gmr:StyleRegion>
        <gmr:StyleRegion startCol="9" startRow="5" endCol="9" endRow="24">
          <gmr:Style HAlign="4" VAlign="4" WrapText="0" ShrinkToFit="0" Rotation="0" Shade="0" Indent="0" Locked="1" Hidden="0" Fore="0:0:0" Back="FFFF:FFFF:FFFF" PatternColor="0:0:0" Format="0.00">
            <gmr:Font Unit="9" Bold="0" Italic="0" Underline="0" StrikeThrough="0">Helvetica</gmr:Font>
            <gmr:StyleBorder>
              <gmr:Top Style="0"/>
              <gmr:Bottom Style="0"/>
              <gmr:Left Style="0"/>
              <gmr:Right Style="0"/>
              <gmr:Diagonal Style="0"/>
              <gmr:Rev-Diagonal Style="0"/>
            </gmr:StyleBorder>
          </gmr:Style>
        </gmr:StyleRegion>
        <gmr:StyleRegion startCol="6" startRow="3" endCol="6" endRow="3">
          <gmr:Style HAlign="8" VAlign="4" WrapText="0" ShrinkToFit="0" Rotation="0" Shade="0" Indent="0" Locked="1" Hidden="0" Fore="0:0:0" Back="FFFF:FFFF:FFFF" PatternColor="0:0:0" Format="General">
            <gmr:Font Unit="9" Bold="0" Italic="0" Underline="0" StrikeThrough="0">Helvetica</gmr:Font>
            <gmr:StyleBorder>
              <gmr:Top Style="5" Color="0:0:0"/>
              <gmr:Bottom Style="0"/>
              <gmr:Left Style="5" Color="0:0:0"/>
              <gmr:Right Style="5" Color="0:0:0"/>
              <gmr:Diagonal Style="0"/>
              <gmr:Rev-Diagonal Style="0"/>
            </gmr:StyleBorder>
          </gmr:Style>
        </gmr:StyleRegion>
        <gmr:StyleRegion startCol="8" startRow="20" endCol="8" endRow="24">
          <gmr:Style HAlign="1" VAlign="4" WrapText="0" ShrinkToFit="0" Rotation="0" Shade="0" Indent="0" Locked="1" Hidden="0" Fore="0:0:0" Back="FFFF:FFFF:FFFF" PatternColor="0:0:0" Format="General">
            <gmr:Font Unit="9" Bold="0" Italic="0" Underline="0" StrikeThrough="0">Helvetica</gmr:Font>
            <gmr:StyleBorder>
              <gmr:Top Style="0"/>
              <gmr:Bottom Style="0"/>
              <gmr:Left Style="5" Color="0:0:0"/>
              <gmr:Right Style="5" Color="0:0:0"/>
              <gmr:Diagonal Style="0"/>
              <gmr:Rev-Diagonal Style="0"/>
            </gmr:StyleBorder>
          </gmr:Style>
        </gmr:StyleRegion>
        <gmr:StyleRegion startCol="2" startRow="3" endCol="5" endRow="3">
          <gmr:Style HAlign="8" VAlign="4" WrapText="0" ShrinkToFit="0" Rotation="0" Shade="0" Indent="0" Locked="1" Hidden="0" Fore="0:0:0" Back="FFFF:FFFF:FFFF" PatternColor="0:0:0" Format="0.00">
            <gmr:Font Unit="10" Bold="1" Italic="0" Underline="0" StrikeThrough="0">Helvetica</gmr:Font>
            <gmr:StyleBorder>
              <gmr:Top Style="5" Color="0:0:0"/>
              <gmr:Bottom Style="0"/>
              <gmr:Left Style="0"/>
              <gmr:Right Style="0"/>
              <gmr:Diagonal Style="0"/>
              <gmr:Rev-Diagonal Style="0"/>
            </gmr:StyleBorder>
          </gmr:Style>
        </gmr:StyleRegion>
        <gmr:StyleRegion startCol="7" startRow="5" endCol="7" endRow="24">
          <gmr:Style HAlign="4" VAlign="4" WrapText="0" ShrinkToFit="0" Rotation="0" Shade="0" Indent="0" Locked="1" Hidden="0" Fore="0:0:0" Back="FFFF:FFFF:FFFF" PatternColor="0:0:0" Format="0.00">
            <gmr:Font Unit="9" Bold="0" Italic="0" Underline="0" StrikeThrough="0">Helvetica</gmr:Font>
            <gmr:StyleBorder>
              <gmr:Top Style="0"/>
              <gmr:Bottom Style="0"/>
              <gmr:Left Style="5" Color="0:0:0"/>
              <gmr:Right Style="0"/>
              <gmr:Diagonal Style="0"/>
              <gmr:Rev-Diagonal Style="0"/>
            </gmr:StyleBorder>
          </gmr:Style>
        </gmr:StyleRegion>
        <gmr:StyleRegion startCol="6" startRow="24" endCol="6" endRow="24">
          <gmr:Style HAlign="4" VAlign="4" WrapText="0" ShrinkToFit="0" Rotation="0" Shade="0" Indent="0" Locked="1" Hidden="0" Fore="0:0:0" Back="FFFF:FFFF:FFFF" PatternColor="0:0:0" Format="0.00">
            <gmr:Font Unit="9" Bold="0" Italic="0" Underline="0" StrikeThrough="0">Helvetica</gmr:Font>
            <gmr:StyleBorder>
              <gmr:Top Style="0"/>
              <gmr:Bottom Style="5" Color="0:0:0"/>
              <gmr:Left Style="5" Color="0:0:0"/>
              <gmr:Right Style="5" Color="0:0:0"/>
              <gmr:Diagonal Style="0"/>
              <gmr:Rev-Diagonal Style="0"/>
            </gmr:StyleBorder>
          </gmr:Style>
        </gmr:StyleRegion>
        <gmr:StyleRegion startCol="2" startRow="24" endCol="5" endRow="24">
          <gmr:Style HAlign="8" VAlign="4" WrapText="0" ShrinkToFit="0" Rotation="0" Shade="0" Indent="0" Locked="1" Hidden="0" Fore="0:0:0" Back="FFFF:FFFF:FFFF" PatternColor="0:0:0" Format="0">
            <gmr:Font Unit="9" Bold="0" Italic="0" Underline="0" StrikeThrough="0">Helvetica</gmr:Font>
            <gmr:StyleBorder>
              <gmr:Top Style="0"/>
              <gmr:Bottom Style="5" Color="0:0:0"/>
              <gmr:Left Style="0"/>
              <gmr:Right Style="0"/>
              <gmr:Diagonal Style="0"/>
              <gmr:Rev-Diagonal Style="0"/>
            </gmr:StyleBorder>
          </gmr:Style>
        </gmr:StyleRegion>
        <gmr:StyleRegion startCol="1" startRow="3" endCol="1" endRow="3">
          <gmr:Style HAlign="8" VAlign="4" WrapText="0" ShrinkToFit="0" Rotation="0" Shade="0" Indent="0" Locked="1" Hidden="0" Fore="0:0:0" Back="FFFF:FFFF:FFFF" PatternColor="0:0:0" Format="0.00">
            <gmr:Font Unit="10" Bold="1" Italic="0" Underline="0" StrikeThrough="0">Helvetica</gmr:Font>
            <gmr:StyleBorder>
              <gmr:Top Style="5" Color="0:0:0"/>
              <gmr:Bottom Style="0"/>
              <gmr:Left Style="5" Color="0:0:0"/>
              <gmr:Right Style="0"/>
              <gmr:Diagonal Style="0"/>
              <gmr:Rev-Diagonal Style="0"/>
            </gmr:StyleBorder>
          </gmr:Style>
        </gmr:StyleRegion>
        <gmr:StyleRegion startCol="0" startRow="3" endCol="0" endRow="3">
          <gmr:Style HAlign="1" VAlign="4" WrapText="0" ShrinkToFit="0" Rotation="0" Shade="0" Indent="0" Locked="1" Hidden="0" Fore="0:0:0" Back="FFFF:FFFF:FFFF" PatternColor="0:0:0" Format="General">
            <gmr:Font Unit="10" Bold="1" Italic="0" Underline="0" StrikeThrough="0">Helvetica</gmr:Font>
            <gmr:StyleBorder>
              <gmr:Top Style="5" Color="0:0:0"/>
              <gmr:Bottom Style="0"/>
              <gmr:Left Style="5" Color="0:0:0"/>
              <gmr:Right Style="0"/>
              <gmr:Diagonal Style="0"/>
              <gmr:Rev-Diagonal Style="0"/>
            </gmr:StyleBorder>
          </gmr:Style>
        </gmr:StyleRegion>
        <gmr:StyleRegion startCol="255" startRow="0" endCol="255" endRow="65535">
          <gmr:Style HAlign="1" VAlign="2" WrapText="0" ShrinkToFit="0" Rotation="0" Shade="0" Indent="0" Locked="1" Hidden="0" Fore="0:0:0" Back="FFFF:FFFF:FFFF" PatternColor="0:0:0" Format="General">
            <gmr:Font Unit="9" Bold="0" Italic="0" Underline="0" StrikeThrough="0">Helvetica</gmr:Font>
            <gmr:StyleBorder>
              <gmr:Top Style="0"/>
              <gmr:Bottom Style="0"/>
              <gmr:Left Style="0"/>
              <gmr:Right Style="0"/>
              <gmr:Diagonal Style="0"/>
              <gmr:Rev-Diagonal Style="0"/>
            </gmr:StyleBorder>
          </gmr:Style>
        </gmr:StyleRegion>
        <gmr:StyleRegion startCol="1" startRow="24" endCol="1" endRow="24">
          <gmr:Style HAlign="8" VAlign="4" WrapText="0" ShrinkToFit="0" Rotation="0" Shade="0" Indent="0" Locked="1" Hidden="0" Fore="0:0:0" Back="FFFF:FFFF:FFFF" PatternColor="0:0:0" Format="0">
            <gmr:Font Unit="9" Bold="0" Italic="0" Underline="0" StrikeThrough="0">Helvetica</gmr:Font>
            <gmr:StyleBorder>
              <gmr:Top Style="0"/>
              <gmr:Bottom Style="5" Color="0:0:0"/>
              <gmr:Left Style="5" Color="0:0:0"/>
              <gmr:Right Style="0"/>
              <gmr:Diagonal Style="0"/>
              <gmr:Rev-Diagonal Style="0"/>
            </gmr:StyleBorder>
          </gmr:Style>
        </gmr:StyleRegion>
        <gmr:StyleRegion startCol="0" startRow="65535" endCol="254" endRow="65535">
          <gmr:Style HAlign="1" VAlign="2" WrapText="0" ShrinkToFit="0" Rotation="0" Shade="0" Indent="0" Locked="1" Hidden="0" Fore="0:0:0" Back="FFFF:FFFF:FFFF" PatternColor="0:0:0" Format="General">
            <gmr:Font Unit="9" Bold="0" Italic="0" Underline="0" StrikeThrough="0">Helvetica</gmr:Font>
            <gmr:StyleBorder>
              <gmr:Top Style="0"/>
              <gmr:Bottom Style="0"/>
              <gmr:Left Style="0"/>
              <gmr:Right Style="0"/>
              <gmr:Diagonal Style="0"/>
              <gmr:Rev-Diagonal Style="0"/>
            </gmr:StyleBorder>
          </gmr:Style>
        </gmr:StyleRegion>
        <gmr:StyleRegion startCol="0" startRow="24" endCol="0" endRow="24">
          <gmr:Style HAlign="1" VAlign="4" WrapText="0" ShrinkToFit="0" Rotation="0" Shade="0" Indent="0" Locked="1" Hidden="0" Fore="0:0:0" Back="FFFF:FFFF:FFFF" PatternColor="0:0:0" Format="General">
            <gmr:Font Unit="9" Bold="0" Italic="0" Underline="0" StrikeThrough="0">Helvetica</gmr:Font>
            <gmr:StyleBorder>
              <gmr:Top Style="0"/>
              <gmr:Bottom Style="5" Color="0:0:0"/>
              <gmr:Left Style="5" Color="0:0:0"/>
              <gmr:Right Style="0"/>
              <gmr:Diagonal Style="0"/>
              <gmr:Rev-Diagonal Style="0"/>
            </gmr:StyleBorder>
          </gmr:Style>
        </gmr:StyleRegion>
        <gmr:StyleRegion startCol="14" startRow="0" endCol="15" endRow="65534">
          <gmr:Style HAlign="1" VAlign="4" WrapText="0" ShrinkToFit="0" Rotation="0" Shade="0" Indent="0" Locked="1" Hidden="0" Fore="0:0:0" Back="FFFF:FFFF:FFFF" PatternColor="0:0:0" Format="General">
            <gmr:Font Unit="9" Bold="0" Italic="0" Underline="0" StrikeThrough="0">Helvetica</gmr:Font>
            <gmr:StyleBorder>
              <gmr:Top Style="0"/>
              <gmr:Bottom Style="0"/>
              <gmr:Left Style="0"/>
              <gmr:Right Style="0"/>
              <gmr:Diagonal Style="0"/>
              <gmr:Rev-Diagonal Style="0"/>
            </gmr:StyleBorder>
          </gmr:Style>
        </gmr:StyleRegion>
        <gmr:StyleRegion startCol="13" startRow="4" endCol="13" endRow="65534">
          <gmr:Style HAlign="1" VAlign="4" WrapText="0" ShrinkToFit="0" Rotation="0" Shade="0" Indent="0" Locked="1" Hidden="0" Fore="0:0:0" Back="FFFF:FFFF:FFFF" PatternColor="0:0:0" Format="General">
            <gmr:Font Unit="9" Bold="0" Italic="0" Underline="0" StrikeThrough="0">Helvetica</gmr:Font>
            <gmr:StyleBorder>
              <gmr:Top Style="0"/>
              <gmr:Bottom Style="0"/>
              <gmr:Left Style="0"/>
              <gmr:Right Style="0"/>
              <gmr:Diagonal Style="0"/>
              <gmr:Rev-Diagonal Style="0"/>
            </gmr:StyleBorder>
          </gmr:Style>
        </gmr:StyleRegion>
        <gmr:StyleRegion startCol="10" startRow="43" endCol="12" endRow="65534">
          <gmr:Style HAlign="1" VAlign="4" WrapText="0" ShrinkToFit="0" Rotation="0" Shade="0" Indent="0" Locked="1" Hidden="0" Fore="0:0:0" Back="FFFF:FFFF:FFFF" PatternColor="0:0:0" Format="General">
            <gmr:Font Unit="9" Bold="0" Italic="0" Underline="0" StrikeThrough="0">Helvetica</gmr:Font>
            <gmr:StyleBorder>
              <gmr:Top Style="0"/>
              <gmr:Bottom Style="0"/>
              <gmr:Left Style="0"/>
              <gmr:Right Style="0"/>
              <gmr:Diagonal Style="0"/>
              <gmr:Rev-Diagonal Style="0"/>
            </gmr:StyleBorder>
          </gmr:Style>
        </gmr:StyleRegion>
        <gmr:StyleRegion startCol="9" startRow="25" endCol="9" endRow="65534">
          <gmr:Style HAlign="1" VAlign="4" WrapText="0" ShrinkToFit="0" Rotation="0" Shade="0" Indent="0" Locked="1" Hidden="0" Fore="0:0:0" Back="FFFF:FFFF:FFFF" PatternColor="0:0:0" Format="General">
            <gmr:Font Unit="9" Bold="0" Italic="0" Underline="0" StrikeThrough="0">Helvetica</gmr:Font>
            <gmr:StyleBorder>
              <gmr:Top Style="0"/>
              <gmr:Bottom Style="0"/>
              <gmr:Left Style="0"/>
              <gmr:Right Style="0"/>
              <gmr:Diagonal Style="0"/>
              <gmr:Rev-Diagonal Style="0"/>
            </gmr:StyleBorder>
          </gmr:Style>
        </gmr:StyleRegion>
        <gmr:StyleRegion startCol="8" startRow="31" endCol="8" endRow="65534">
          <gmr:Style HAlign="1" VAlign="4" WrapText="0" ShrinkToFit="0" Rotation="0" Shade="0" Indent="0" Locked="1" Hidden="0" Fore="0:0:0" Back="FFFF:FFFF:FFFF" PatternColor="0:0:0" Format="General">
            <gmr:Font Unit="9" Bold="0" Italic="0" Underline="0" StrikeThrough="0">Helvetica</gmr:Font>
            <gmr:StyleBorder>
              <gmr:Top Style="0"/>
              <gmr:Bottom Style="0"/>
              <gmr:Left Style="0"/>
              <gmr:Right Style="0"/>
              <gmr:Diagonal Style="0"/>
              <gmr:Rev-Diagonal Style="0"/>
            </gmr:StyleBorder>
          </gmr:Style>
        </gmr:StyleRegion>
        <gmr:StyleRegion startCol="7" startRow="25" endCol="7" endRow="65534">
          <gmr:Style HAlign="1" VAlign="4" WrapText="0" ShrinkToFit="0" Rotation="0" Shade="0" Indent="0" Locked="1" Hidden="0" Fore="0:0:0" Back="FFFF:FFFF:FFFF" PatternColor="0:0:0" Format="General">
            <gmr:Font Unit="9" Bold="0" Italic="0" Underline="0" StrikeThrough="0">Helvetica</gmr:Font>
            <gmr:StyleBorder>
              <gmr:Top Style="0"/>
              <gmr:Bottom Style="0"/>
              <gmr:Left Style="0"/>
              <gmr:Right Style="0"/>
              <gmr:Diagonal Style="0"/>
              <gmr:Rev-Diagonal Style="0"/>
            </gmr:StyleBorder>
          </gmr:Style>
        </gmr:StyleRegion>
        <gmr:StyleRegion startCol="6" startRow="36" endCol="6" endRow="65534">
          <gmr:Style HAlign="1" VAlign="4" WrapText="0" ShrinkToFit="0" Rotation="0" Shade="0" Indent="0" Locked="1" Hidden="0" Fore="0:0:0" Back="FFFF:FFFF:FFFF" PatternColor="0:0:0" Format="General">
            <gmr:Font Unit="9" Bold="0" Italic="0" Underline="0" StrikeThrough="0">Helvetica</gmr:Font>
            <gmr:StyleBorder>
              <gmr:Top Style="0"/>
              <gmr:Bottom Style="0"/>
              <gmr:Left Style="0"/>
              <gmr:Right Style="0"/>
              <gmr:Diagonal Style="0"/>
              <gmr:Rev-Diagonal Style="0"/>
            </gmr:StyleBorder>
          </gmr:Style>
        </gmr:StyleRegion>
        <gmr:StyleRegion startCol="1" startRow="36" endCol="5" endRow="65534">
          <gmr:Style HAlign="1" VAlign="4" WrapText="0" ShrinkToFit="0" Rotation="0" Shade="0" Indent="0" Locked="1" Hidden="0" Fore="0:0:0" Back="FFFF:FFFF:FFFF" PatternColor="0:0:0" Format="0.00">
            <gmr:Font Unit="9" Bold="0" Italic="0" Underline="0" StrikeThrough="0">Helvetica</gmr:Font>
            <gmr:StyleBorder>
              <gmr:Top Style="0"/>
              <gmr:Bottom Style="0"/>
              <gmr:Left Style="0"/>
              <gmr:Right Style="0"/>
              <gmr:Diagonal Style="0"/>
              <gmr:Rev-Diagonal Style="0"/>
            </gmr:StyleBorder>
          </gmr:Style>
        </gmr:StyleRegion>
        <gmr:StyleRegion startCol="8" startRow="26" endCol="8" endRow="29">
          <gmr:Style HAlign="8" VAlign="4" WrapText="1" ShrinkToFit="0" Rotation="0" Shade="0" Indent="0" Locked="1" Hidden="0" Fore="0:0:0" Back="FFFF:FFFF:FFFF" PatternColor="0:0:0" Format="General">
            <gmr:Font Unit="9" Bold="0" Italic="0" Underline="0" StrikeThrough="0">Helvetica</gmr:Font>
            <gmr:StyleBorder>
              <gmr:Top Style="0"/>
              <gmr:Bottom Style="0"/>
              <gmr:Left Style="5" Color="0:0:0"/>
              <gmr:Right Style="5" Color="0:0:0"/>
              <gmr:Diagonal Style="0"/>
              <gmr:Rev-Diagonal Style="0"/>
            </gmr:StyleBorder>
          </gmr:Style>
        </gmr:StyleRegion>
        <gmr:StyleRegion startCol="6" startRow="28" endCol="6" endRow="29">
          <gmr:Style HAlign="1" VAlign="4" WrapText="0" ShrinkToFit="0" Rotation="0" Shade="0" Indent="0" Locked="1" Hidden="0" Fore="0:0:0" Back="FFFF:FFFF:FFFF" PatternColor="0:0:0" Format="General">
            <gmr:Font Unit="9" Bold="0" Italic="0" Underline="0" StrikeThrough="0">Helvetica</gmr:Font>
            <gmr:StyleBorder>
              <gmr:Top Style="5" Color="0:0:0"/>
              <gmr:Bottom Style="0"/>
              <gmr:Left Style="0"/>
              <gmr:Right Style="5" Color="0:0:0"/>
              <gmr:Diagonal Style="0"/>
              <gmr:Rev-Diagonal Style="0"/>
            </gmr:StyleBorder>
          </gmr:Style>
        </gmr:StyleRegion>
        <gmr:StyleRegion startCol="1" startRow="28" endCol="5" endRow="29">
          <gmr:Style HAlign="1" VAlign="4" WrapText="0" ShrinkToFit="0" Rotation="0" Shade="0" Indent="0" Locked="1" Hidden="0" Fore="0:0:0" Back="FFFF:FFFF:FFFF" PatternColor="0:0:0" Format="0.00">
            <gmr:Font Unit="9" Bold="0" Italic="0" Underline="0" StrikeThrough="0">Helvetica</gmr:Font>
            <gmr:StyleBorder>
              <gmr:Top Style="5" Color="0:0:0"/>
              <gmr:Bottom Style="0"/>
              <gmr:Left Style="0"/>
              <gmr:Right Style="0"/>
              <gmr:Diagonal Style="0"/>
              <gmr:Rev-Diagonal Style="0"/>
            </gmr:StyleBorder>
          </gmr:Style>
        </gmr:StyleRegion>
        <gmr:StyleRegion startCol="0" startRow="36" endCol="0" endRow="65534">
          <gmr:Style HAlign="1" VAlign="4" WrapText="0" ShrinkToFit="0" Rotation="0" Shade="0" Indent="0" Locked="1" Hidden="0" Fore="0:0:0" Back="FFFF:FFFF:FFFF" PatternColor="0:0:0" Format="General">
            <gmr:Font Unit="9" Bold="0" Italic="0" Underline="0" StrikeThrough="0">Helvetica</gmr:Font>
            <gmr:StyleBorder>
              <gmr:Top Style="0"/>
              <gmr:Bottom Style="0"/>
              <gmr:Left Style="0"/>
              <gmr:Right Style="0"/>
              <gmr:Diagonal Style="0"/>
              <gmr:Rev-Diagonal Style="0"/>
            </gmr:StyleBorder>
          </gmr:Style>
        </gmr:StyleRegion>
        <gmr:StyleRegion startCol="0" startRow="28" endCol="0" endRow="29">
          <gmr:Style HAlign="1" VAlign="4" WrapText="0" ShrinkToFit="0" Rotation="0" Shade="0" Indent="0" Locked="1" Hidden="0" Fore="0:0:0" Back="FFFF:FFFF:FFFF" PatternColor="0:0:0" Format="General">
            <gmr:Font Unit="9" Bold="0" Italic="0" Underline="0" StrikeThrough="0">Helvetica</gmr:Font>
            <gmr:StyleBorder>
              <gmr:Top Style="5" Color="0:0:0"/>
              <gmr:Bottom Style="0"/>
              <gmr:Left Style="5" Color="0:0:0"/>
              <gmr:Right Style="0"/>
              <gmr:Diagonal Style="0"/>
              <gmr:Rev-Diagonal Style="0"/>
            </gmr:StyleBorder>
          </gmr:Style>
        </gmr:StyleRegion>
        <gmr:StyleRegion startCol="16" startRow="0" endCol="239" endRow="65279">
          <gmr:Style HAlign="1" VAlign="4" WrapText="0" ShrinkToFit="0" Rotation="0" Shade="0" Indent="0" Locked="1" Hidden="0" Fore="0:0:0" Back="FFFF:FFFF:FFFF" PatternColor="0:0:0" Format="General">
            <gmr:Font Unit="9" Bold="0" Italic="0" Underline="0" StrikeThrough="0">Helvetica</gmr:Font>
            <gmr:StyleBorder>
              <gmr:Top Style="0"/>
              <gmr:Bottom Style="0"/>
              <gmr:Left Style="0"/>
              <gmr:Right Style="0"/>
              <gmr:Diagonal Style="0"/>
              <gmr:Rev-Diagonal Style="0"/>
            </gmr:StyleBorder>
          </gmr:Style>
        </gmr:StyleRegion>
        <gmr:StyleRegion startCol="12" startRow="26" endCol="12" endRow="41">
          <gmr:Style HAlign="1" VAlign="4" WrapText="1" ShrinkToFit="0" Rotation="0" Shade="0" Indent="0" Locked="1" Hidden="0" Fore="0:0:0" Back="FFFF:FFFF:FFFF" PatternColor="0:0:0" Format="General">
            <gmr:Font Unit="9" Bold="0" Italic="0" Underline="0" StrikeThrough="0">Helvetica</gmr:Font>
            <gmr:StyleBorder>
              <gmr:Top Style="0"/>
              <gmr:Bottom Style="0"/>
              <gmr:Left Style="0"/>
              <gmr:Right Style="5" Color="0:0:0"/>
              <gmr:Diagonal Style="0"/>
              <gmr:Rev-Diagonal Style="0"/>
            </gmr:StyleBorder>
          </gmr:Style>
        </gmr:StyleRegion>
        <gmr:StyleRegion startCol="11" startRow="26" endCol="11" endRow="41">
          <gmr:Style HAlign="1" VAlign="4" WrapText="1" ShrinkToFit="0" Rotation="0" Shade="0" Indent="0" Locked="1" Hidden="0" Fore="0:0:0" Back="FFFF:FFFF:FFFF" PatternColor="0:0:0" Format="General">
            <gmr:Font Unit="9" Bold="0" Italic="0" Underline="0" StrikeThrough="0">Helvetica</gmr:Font>
            <gmr:StyleBorder>
              <gmr:Top Style="0"/>
              <gmr:Bottom Style="0"/>
              <gmr:Left Style="0"/>
              <gmr:Right Style="0"/>
              <gmr:Diagonal Style="0"/>
              <gmr:Rev-Diagonal Style="0"/>
            </gmr:StyleBorder>
          </gmr:Style>
        </gmr:StyleRegion>
        <gmr:StyleRegion startCol="10" startRow="26" endCol="10" endRow="41">
          <gmr:Style HAlign="1" VAlign="4" WrapText="1" ShrinkToFit="0" Rotation="0" Shade="0" Indent="0" Locked="1" Hidden="0" Fore="0:0:0" Back="FFFF:FFFF:FFFF" PatternColor="0:0:0" Format="General">
            <gmr:Font Unit="9" Bold="0" Italic="0" Underline="0" StrikeThrough="0">Helvetica</gmr:Font>
            <gmr:StyleBorder>
              <gmr:Top Style="0"/>
              <gmr:Bottom Style="0"/>
              <gmr:Left Style="5" Color="0:0:0"/>
              <gmr:Right Style="0"/>
              <gmr:Diagonal Style="0"/>
              <gmr:Rev-Diagonal Style="0"/>
            </gmr:StyleBorder>
          </gmr:Style>
        </gmr:StyleRegion>
        <gmr:StyleRegion startCol="2" startRow="6" endCol="5" endRow="6">
          <gmr:Style HAlign="8" VAlign="4" WrapText="0" ShrinkToFit="0" Rotation="0" Shade="0" Indent="0" Locked="1" Hidden="0" Fore="0:0:0" Back="FF00:CC00:9900" PatternColor="0:0:0" Format="0">
            <gmr:Font Unit="9" Bold="0" Italic="0" Underline="0" StrikeThrough="0">Helvetica</gmr:Font>
            <gmr:StyleBorder>
              <gmr:Top Style="0"/>
              <gmr:Bottom Style="0"/>
              <gmr:Left Style="0"/>
              <gmr:Right Style="0"/>
              <gmr:Diagonal Style="0"/>
              <gmr:Rev-Diagonal Style="0"/>
            </gmr:StyleBorder>
          </gmr:Style>
        </gmr:StyleRegion>
        <gmr:StyleRegion startCol="2" startRow="13" endCol="5" endRow="13">
          <gmr:Style HAlign="8" VAlign="4" WrapText="0" ShrinkToFit="0" Rotation="0" Shade="0" Indent="0" Locked="1" Hidden="0" Fore="0:0:0" Back="FF00:CC00:9900" PatternColor="0:0:0" Format="0">
            <gmr:Font Unit="9" Bold="0" Italic="0" Underline="0" StrikeThrough="0">Helvetica</gmr:Font>
            <gmr:StyleBorder>
              <gmr:Top Style="0"/>
              <gmr:Bottom Style="0"/>
              <gmr:Left Style="0"/>
              <gmr:Right Style="0"/>
              <gmr:Diagonal Style="0"/>
              <gmr:Rev-Diagonal Style="0"/>
            </gmr:StyleBorder>
          </gmr:Style>
        </gmr:StyleRegion>
        <gmr:StyleRegion startCol="6" startRow="25" endCol="6" endRow="27">
          <gmr:Style HAlign="1" VAlign="4" WrapText="0" ShrinkToFit="0" Rotation="0" Shade="0" Indent="0" Locked="1" Hidden="0" Fore="0:0:0" Back="FFFF:FFFF:FFFF" PatternColor="0:0:0" Format="General">
            <gmr:Font Unit="9" Bold="0" Italic="0" Underline="0" StrikeThrough="0">Helvetica</gmr:Font>
            <gmr:StyleBorder>
              <gmr:Top Style="0"/>
              <gmr:Bottom Style="0"/>
              <gmr:Left Style="0"/>
              <gmr:Right Style="0"/>
              <gmr:Diagonal Style="0"/>
              <gmr:Rev-Diagonal Style="0"/>
            </gmr:StyleBorder>
          </gmr:Style>
        </gmr:StyleRegion>
        <gmr:StyleRegion startCol="6" startRow="34" endCol="6" endRow="34">
          <gmr:Style HAlign="1" VAlign="4" WrapText="0" ShrinkToFit="0" Rotation="0" Shade="0" Indent="0" Locked="1" Hidden="0" Fore="0:0:0" Back="FFFF:FFFF:FFFF" PatternColor="0:0:0" Format="General">
            <gmr:Font Unit="9" Bold="0" Italic="0" Underline="0" StrikeThrough="0">Helvetica</gmr:Font>
            <gmr:StyleBorder>
              <gmr:Top Style="0"/>
              <gmr:Bottom Style="0"/>
              <gmr:Left Style="0"/>
              <gmr:Right Style="0"/>
              <gmr:Diagonal Style="0"/>
              <gmr:Rev-Diagonal Style="0"/>
            </gmr:StyleBorder>
          </gmr:Style>
        </gmr:StyleRegion>
        <gmr:StyleRegion startCol="1" startRow="25" endCol="5" endRow="27">
          <gmr:Style HAlign="1" VAlign="4" WrapText="0" ShrinkToFit="0" Rotation="0" Shade="0" Indent="0" Locked="1" Hidden="0" Fore="0:0:0" Back="FFFF:FFFF:FFFF" PatternColor="0:0:0" Format="0.00">
            <gmr:Font Unit="9" Bold="0" Italic="0" Underline="0" StrikeThrough="0">Helvetica</gmr:Font>
            <gmr:StyleBorder>
              <gmr:Top Style="0"/>
              <gmr:Bottom Style="0"/>
              <gmr:Left Style="0"/>
              <gmr:Right Style="0"/>
              <gmr:Diagonal Style="0"/>
              <gmr:Rev-Diagonal Style="0"/>
            </gmr:StyleBorder>
          </gmr:Style>
        </gmr:StyleRegion>
        <gmr:StyleRegion startCol="1" startRow="34" endCol="5" endRow="34">
          <gmr:Style HAlign="1" VAlign="4" WrapText="0" ShrinkToFit="0" Rotation="0" Shade="0" Indent="0" Locked="1" Hidden="0" Fore="0:0:0" Back="FFFF:FFFF:FFFF" PatternColor="0:0:0" Format="0.00">
            <gmr:Font Unit="9" Bold="0" Italic="0" Underline="0" StrikeThrough="0">Helvetica</gmr:Font>
            <gmr:StyleBorder>
              <gmr:Top Style="0"/>
              <gmr:Bottom Style="0"/>
              <gmr:Left Style="0"/>
              <gmr:Right Style="0"/>
              <gmr:Diagonal Style="0"/>
              <gmr:Rev-Diagonal Style="0"/>
            </gmr:StyleBorder>
          </gmr:Style>
        </gmr:StyleRegion>
        <gmr:StyleRegion startCol="1" startRow="6" endCol="1" endRow="6">
          <gmr:Style HAlign="8" VAlign="4" WrapText="0" ShrinkToFit="0" Rotation="0" Shade="0" Indent="0" Locked="1" Hidden="0" Fore="0:0:0" Back="FF00:CC00:9900" PatternColor="0:0:0" Format="0">
            <gmr:Font Unit="9" Bold="0" Italic="0" Underline="0" StrikeThrough="0">Helvetica</gmr:Font>
            <gmr:StyleBorder>
              <gmr:Top Style="0"/>
              <gmr:Bottom Style="0"/>
              <gmr:Left Style="5" Color="0:0:0"/>
              <gmr:Right Style="0"/>
              <gmr:Diagonal Style="0"/>
              <gmr:Rev-Diagonal Style="0"/>
            </gmr:StyleBorder>
          </gmr:Style>
        </gmr:StyleRegion>
        <gmr:StyleRegion startCol="0" startRow="6" endCol="0" endRow="6">
          <gmr:Style HAlign="1" VAlign="4" WrapText="0" ShrinkToFit="0" Rotation="0" Shade="0" Indent="0" Locked="1" Hidden="0" Fore="0:0:0" Back="FF00:CC00:9900" PatternColor="0:0:0" Format="General">
            <gmr:Font Unit="9" Bold="0" Italic="0" Underline="0" StrikeThrough="0">Helvetica</gmr:Font>
            <gmr:StyleBorder>
              <gmr:Top Style="0"/>
              <gmr:Bottom Style="0"/>
              <gmr:Left Style="5" Color="0:0:0"/>
              <gmr:Right Style="0"/>
              <gmr:Diagonal Style="0"/>
              <gmr:Rev-Diagonal Style="0"/>
            </gmr:StyleBorder>
          </gmr:Style>
        </gmr:StyleRegion>
        <gmr:StyleRegion startCol="1" startRow="13" endCol="1" endRow="13">
          <gmr:Style HAlign="8" VAlign="4" WrapText="0" ShrinkToFit="0" Rotation="0" Shade="0" Indent="0" Locked="1" Hidden="0" Fore="0:0:0" Back="FF00:CC00:9900" PatternColor="0:0:0" Format="0">
            <gmr:Font Unit="9" Bold="0" Italic="0" Underline="0" StrikeThrough="0">Helvetica</gmr:Font>
            <gmr:StyleBorder>
              <gmr:Top Style="0"/>
              <gmr:Bottom Style="0"/>
              <gmr:Left Style="5" Color="0:0:0"/>
              <gmr:Right Style="0"/>
              <gmr:Diagonal Style="0"/>
              <gmr:Rev-Diagonal Style="0"/>
            </gmr:StyleBorder>
          </gmr:Style>
        </gmr:StyleRegion>
        <gmr:StyleRegion startCol="0" startRow="13" endCol="0" endRow="13">
          <gmr:Style HAlign="1" VAlign="4" WrapText="0" ShrinkToFit="0" Rotation="0" Shade="0" Indent="0" Locked="1" Hidden="0" Fore="0:0:0" Back="FF00:CC00:9900" PatternColor="0:0:0" Format="General">
            <gmr:Font Unit="9" Bold="0" Italic="0" Underline="0" StrikeThrough="0">Helvetica</gmr:Font>
            <gmr:StyleBorder>
              <gmr:Top Style="0"/>
              <gmr:Bottom Style="0"/>
              <gmr:Left Style="5" Color="0:0:0"/>
              <gmr:Right Style="0"/>
              <gmr:Diagonal Style="0"/>
              <gmr:Rev-Diagonal Style="0"/>
            </gmr:StyleBorder>
          </gmr:Style>
        </gmr:StyleRegion>
        <gmr:StyleRegion startCol="0" startRow="25" endCol="0" endRow="27">
          <gmr:Style HAlign="1" VAlign="4" WrapText="0" ShrinkToFit="0" Rotation="0" Shade="0" Indent="0" Locked="1" Hidden="0" Fore="0:0:0" Back="FFFF:FFFF:FFFF" PatternColor="0:0:0" Format="General">
            <gmr:Font Unit="9" Bold="0" Italic="0" Underline="0" StrikeThrough="0">Helvetica</gmr:Font>
            <gmr:StyleBorder>
              <gmr:Top Style="0"/>
              <gmr:Bottom Style="0"/>
              <gmr:Left Style="0"/>
              <gmr:Right Style="0"/>
              <gmr:Diagonal Style="0"/>
              <gmr:Rev-Diagonal Style="0"/>
            </gmr:StyleBorder>
          </gmr:Style>
        </gmr:StyleRegion>
        <gmr:StyleRegion startCol="0" startRow="34" endCol="0" endRow="34">
          <gmr:Style HAlign="1" VAlign="4" WrapText="0" ShrinkToFit="0" Rotation="0" Shade="0" Indent="0" Locked="1" Hidden="0" Fore="0:0:0" Back="FFFF:FFFF:FFFF" PatternColor="0:0:0" Format="General">
            <gmr:Font Unit="9" Bold="0" Italic="0" Underline="0" StrikeThrough="0">Helvetica</gmr:Font>
            <gmr:StyleBorder>
              <gmr:Top Style="0"/>
              <gmr:Bottom Style="0"/>
              <gmr:Left Style="0"/>
              <gmr:Right Style="0"/>
              <gmr:Diagonal Style="0"/>
              <gmr:Rev-Diagonal Style="0"/>
            </gmr:StyleBorder>
          </gmr:Style>
        </gmr:StyleRegion>
        <gmr:StyleRegion startCol="12" startRow="4" endCol="12" endRow="4">
          <gmr:Style HAlign="8" VAlign="4" WrapText="0" ShrinkToFit="0" Rotation="0" Shade="0" Indent="0" Locked="1" Hidden="0" Fore="0:8000:0" Back="FFFF:FFFF:FFFF" PatternColor="0:0:0" Format="General">
            <gmr:Font Unit="9" Bold="1" Italic="0" Underline="0" StrikeThrough="0">Helvetica</gmr:Font>
            <gmr:StyleBorder>
              <gmr:Top Style="0"/>
              <gmr:Bottom Style="5" Color="0:0:0"/>
              <gmr:Left Style="5" Color="0:0:0"/>
              <gmr:Right Style="5" Color="0:0:0"/>
              <gmr:Diagonal Style="0"/>
              <gmr:Rev-Diagonal Style="0"/>
            </gmr:StyleBorder>
          </gmr:Style>
        </gmr:StyleRegion>
        <gmr:StyleRegion startCol="10" startRow="4" endCol="11" endRow="4">
          <gmr:Style HAlign="8" VAlign="4" WrapText="0" ShrinkToFit="0" Rotation="0" Shade="0" Indent="0" Locked="1" Hidden="0" Fore="0:8000:0" Back="FFFF:FFFF:FFFF" PatternColor="0:0:0" Format="General">
            <gmr:Font Unit="9" Bold="1" Italic="0" Underline="0" StrikeThrough="0">Helvetica</gmr:Font>
            <gmr:StyleBorder>
              <gmr:Top Style="0"/>
              <gmr:Bottom Style="5" Color="0:0:0"/>
              <gmr:Left Style="5" Color="0:0:0"/>
              <gmr:Right Style="0"/>
              <gmr:Diagonal Style="0"/>
              <gmr:Rev-Diagonal Style="0"/>
            </gmr:StyleBorder>
          </gmr:Style>
        </gmr:StyleRegion>
        <gmr:StyleRegion startCol="12" startRow="5" endCol="12" endRow="18">
          <gmr:Style HAlign="8" VAlign="4" WrapText="0" ShrinkToFit="0" Rotation="0" Shade="0" Indent="0" Locked="1" Hidden="0" Fore="0:8000:0" Back="FFFF:FFFF:FFFF" PatternColor="0:0:0" Format="General">
            <gmr:Font Unit="9" Bold="0" Italic="0" Underline="0" StrikeThrough="0">Helvetica</gmr:Font>
            <gmr:StyleBorder>
              <gmr:Top Style="0"/>
              <gmr:Bottom Style="0"/>
              <gmr:Left Style="5" Color="0:0:0"/>
              <gmr:Right Style="5" Color="0:0:0"/>
              <gmr:Diagonal Style="0"/>
              <gmr:Rev-Diagonal Style="0"/>
            </gmr:StyleBorder>
          </gmr:Style>
        </gmr:StyleRegion>
        <gmr:StyleRegion startCol="12" startRow="25" endCol="12" endRow="25">
          <gmr:Style HAlign="1" VAlign="4" WrapText="1" ShrinkToFit="0" Rotation="0" Shade="0" Indent="0" Locked="1" Hidden="0" Fore="0:0:0" Back="FFFF:FFFF:FFFF" PatternColor="0:0:0" Format="General">
            <gmr:Font Unit="9" Bold="0" Italic="0" Underline="0" StrikeThrough="0">Helvetica</gmr:Font>
            <gmr:StyleBorder>
              <gmr:Top Style="5" Color="0:0:0"/>
              <gmr:Bottom Style="0"/>
              <gmr:Left Style="0"/>
              <gmr:Right Style="5" Color="0:0:0"/>
              <gmr:Diagonal Style="0"/>
              <gmr:Rev-Diagonal Style="0"/>
            </gmr:StyleBorder>
          </gmr:Style>
        </gmr:StyleRegion>
        <gmr:StyleRegion startCol="10" startRow="5" endCol="11" endRow="18">
          <gmr:Style HAlign="8" VAlign="4" WrapText="0" ShrinkToFit="0" Rotation="0" Shade="0" Indent="0" Locked="1" Hidden="0" Fore="0:8000:0" Back="FFFF:FFFF:FFFF" PatternColor="0:0:0" Format="General">
            <gmr:Font Unit="9" Bold="0" Italic="0" Underline="0" StrikeThrough="0">Helvetica</gmr:Font>
            <gmr:StyleBorder>
              <gmr:Top Style="0"/>
              <gmr:Bottom Style="0"/>
              <gmr:Left Style="5" Color="0:0:0"/>
              <gmr:Right Style="0"/>
              <gmr:Diagonal Style="0"/>
              <gmr:Rev-Diagonal Style="0"/>
            </gmr:StyleBorder>
          </gmr:Style>
        </gmr:StyleRegion>
        <gmr:StyleRegion startCol="9" startRow="4" endCol="9" endRow="4">
          <gmr:Style HAlign="8" VAlign="4" WrapText="0" ShrinkToFit="0" Rotation="0" Shade="0" Indent="0" Locked="1" Hidden="0" Fore="0:0:0" Back="FFFF:FFFF:FFFF" PatternColor="0:0:0" Format="0.00">
            <gmr:Font Unit="9" Bold="0" Italic="0" Underline="0" StrikeThrough="0">Helvetica</gmr:Font>
            <gmr:StyleBorder>
              <gmr:Top Style="0"/>
              <gmr:Bottom Style="0"/>
              <gmr:Left Style="0"/>
              <gmr:Right Style="0"/>
              <gmr:Diagonal Style="0"/>
              <gmr:Rev-Diagonal Style="0"/>
            </gmr:StyleBorder>
          </gmr:Style>
        </gmr:StyleRegion>
        <gmr:StyleRegion startCol="11" startRow="25" endCol="11" endRow="25">
          <gmr:Style HAlign="1" VAlign="4" WrapText="1" ShrinkToFit="0" Rotation="0" Shade="0" Indent="0" Locked="1" Hidden="0" Fore="0:0:0" Back="FFFF:FFFF:FFFF" PatternColor="0:0:0" Format="General">
            <gmr:Font Unit="9" Bold="0" Italic="0" Underline="0" StrikeThrough="0">Helvetica</gmr:Font>
            <gmr:StyleBorder>
              <gmr:Top Style="5" Color="0:0:0"/>
              <gmr:Bottom Style="0"/>
              <gmr:Left Style="0"/>
              <gmr:Right Style="0"/>
              <gmr:Diagonal Style="0"/>
              <gmr:Rev-Diagonal Style="0"/>
            </gmr:StyleBorder>
          </gmr:Style>
        </gmr:StyleRegion>
        <gmr:StyleRegion startCol="8" startRow="4" endCol="8" endRow="4">
          <gmr:Style HAlign="8" VAlign="4" WrapText="1" ShrinkToFit="0" Rotation="0" Shade="0" Indent="0" Locked="1" Hidden="0" Fore="0:0:0" Back="FFFF:FFFF:FFFF" PatternColor="0:0:0" Format="General">
            <gmr:Font Unit="9" Bold="1" Italic="0" Underline="0" StrikeThrough="0">Helvetica</gmr:Font>
            <gmr:StyleBorder>
              <gmr:Top Style="0"/>
              <gmr:Bottom Style="5" Color="0:0:0"/>
              <gmr:Left Style="5" Color="0:0:0"/>
              <gmr:Right Style="5" Color="0:0:0"/>
              <gmr:Diagonal Style="0"/>
              <gmr:Rev-Diagonal Style="0"/>
            </gmr:StyleBorder>
          </gmr:Style>
        </gmr:StyleRegion>
        <gmr:StyleRegion startCol="10" startRow="25" endCol="10" endRow="25">
          <gmr:Style HAlign="1" VAlign="4" WrapText="1" ShrinkToFit="0" Rotation="0" Shade="0" Indent="0" Locked="1" Hidden="0" Fore="0:0:0" Back="FFFF:FFFF:FFFF" PatternColor="0:0:0" Format="General">
            <gmr:Font Unit="9" Bold="0" Italic="0" Underline="0" StrikeThrough="0">Helvetica</gmr:Font>
            <gmr:StyleBorder>
              <gmr:Top Style="5" Color="0:0:0"/>
              <gmr:Bottom Style="0"/>
              <gmr:Left Style="5" Color="0:0:0"/>
              <gmr:Right Style="0"/>
              <gmr:Diagonal Style="0"/>
              <gmr:Rev-Diagonal Style="0"/>
            </gmr:StyleBorder>
          </gmr:Style>
        </gmr:StyleRegion>
        <gmr:StyleRegion startCol="7" startRow="4" endCol="7" endRow="4">
          <gmr:Style HAlign="8" VAlign="4" WrapText="0" ShrinkToFit="0" Rotation="0" Shade="0" Indent="0" Locked="1" Hidden="0" Fore="0:0:0" Back="FFFF:FFFF:FFFF" PatternColor="0:0:0" Format="0.00">
            <gmr:Font Unit="9" Bold="0" Italic="0" Underline="0" StrikeThrough="0">Helvetica</gmr:Font>
            <gmr:StyleBorder>
              <gmr:Top Style="0"/>
              <gmr:Bottom Style="0"/>
              <gmr:Left Style="5" Color="0:0:0"/>
              <gmr:Right Style="0"/>
              <gmr:Diagonal Style="0"/>
              <gmr:Rev-Diagonal Style="0"/>
            </gmr:StyleBorder>
          </gmr:Style>
        </gmr:StyleRegion>
        <gmr:StyleRegion startCol="8" startRow="5" endCol="8" endRow="18">
          <gmr:Style HAlign="1" VAlign="4" WrapText="0" ShrinkToFit="0" Rotation="0" Shade="0" Indent="0" Locked="1" Hidden="0" Fore="0:0:0" Back="FFFF:FFFF:FFFF" PatternColor="0:0:0" Format="General">
            <gmr:Font Unit="9" Bold="0" Italic="0" Underline="0" StrikeThrough="0">Helvetica</gmr:Font>
            <gmr:StyleBorder>
              <gmr:Top Style="0"/>
              <gmr:Bottom Style="0"/>
              <gmr:Left Style="5" Color="0:0:0"/>
              <gmr:Right Style="5" Color="0:0:0"/>
              <gmr:Diagonal Style="0"/>
              <gmr:Rev-Diagonal Style="0"/>
            </gmr:StyleBorder>
          </gmr:Style>
        </gmr:StyleRegion>
        <gmr:StyleRegion startCol="6" startRow="4" endCol="6" endRow="4">
          <gmr:Style HAlign="8" VAlign="4" WrapText="0" ShrinkToFit="0" Rotation="0" Shade="0" Indent="0" Locked="1" Hidden="0" Fore="0:0:0" Back="FFFF:FFFF:FFFF" PatternColor="0:0:0" Format="0.00">
            <gmr:Font Unit="9" Bold="0" Italic="0" Underline="0" StrikeThrough="0">Helvetica</gmr:Font>
            <gmr:StyleBorder>
              <gmr:Top Style="0"/>
              <gmr:Bottom Style="0"/>
              <gmr:Left Style="5" Color="0:0:0"/>
              <gmr:Right Style="5" Color="0:0:0"/>
              <gmr:Diagonal Style="0"/>
              <gmr:Rev-Diagonal Style="0"/>
            </gmr:StyleBorder>
          </gmr:Style>
        </gmr:StyleRegion>
        <gmr:StyleRegion startCol="8" startRow="25" endCol="8" endRow="25">
          <gmr:Style HAlign="8" VAlign="4" WrapText="1" ShrinkToFit="0" Rotation="0" Shade="0" Indent="0" Locked="1" Hidden="0" Fore="0:0:0" Back="FFFF:FFFF:FFFF" PatternColor="0:0:0" Format="General">
            <gmr:Font Unit="9" Bold="0" Italic="0" Underline="0" StrikeThrough="0">Helvetica</gmr:Font>
            <gmr:StyleBorder>
              <gmr:Top Style="5" Color="0:0:0"/>
              <gmr:Bottom Style="0"/>
              <gmr:Left Style="5" Color="0:0:0"/>
              <gmr:Right Style="5" Color="0:0:0"/>
              <gmr:Diagonal Style="0"/>
              <gmr:Rev-Diagonal Style="0"/>
            </gmr:StyleBorder>
          </gmr:Style>
        </gmr:StyleRegion>
        <gmr:StyleRegion startCol="3" startRow="4" endCol="5" endRow="4">
          <gmr:Style HAlign="8" VAlign="4" WrapText="0" ShrinkToFit="0" Rotation="0" Shade="0" Indent="0" Locked="1" Hidden="0" Fore="0:0:0" Back="FFFF:FFFF:FFFF" PatternColor="0:0:0" Format="0.000">
            <gmr:Font Unit="9" Bold="0" Italic="0" Underline="0" StrikeThrough="0">Helvetica</gmr:Font>
            <gmr:StyleBorder>
              <gmr:Top Style="0"/>
              <gmr:Bottom Style="5" Color="0:0:0"/>
              <gmr:Left Style="0"/>
              <gmr:Right Style="0"/>
              <gmr:Diagonal Style="0"/>
              <gmr:Rev-Diagonal Style="0"/>
            </gmr:StyleBorder>
          </gmr:Style>
        </gmr:StyleRegion>
        <gmr:StyleRegion startCol="6" startRow="30" endCol="6" endRow="32">
          <gmr:Style HAlign="1" VAlign="4" WrapText="0" ShrinkToFit="0" Rotation="0" Shade="0" Indent="0" Locked="1" Hidden="0" Fore="0:0:0" Back="FFFF:FFFF:FFFF" PatternColor="0:0:0" Format="General">
            <gmr:Font Unit="9" Bold="0" Italic="0" Underline="0" StrikeThrough="0">Helvetica</gmr:Font>
            <gmr:StyleBorder>
              <gmr:Top Style="0"/>
              <gmr:Bottom Style="0"/>
              <gmr:Left Style="0"/>
              <gmr:Right Style="5" Color="0:0:0"/>
              <gmr:Diagonal Style="0"/>
              <gmr:Rev-Diagonal Style="0"/>
            </gmr:StyleBorder>
          </gmr:Style>
        </gmr:StyleRegion>
        <gmr:StyleRegion startCol="2" startRow="4" endCol="2" endRow="4">
          <gmr:Style HAlign="8" VAlign="4" WrapText="0" ShrinkToFit="0" Rotation="0" Shade="0" Indent="0" Locked="1" Hidden="0" Fore="0:0:0" Back="FFFF:FFFF:FFFF" PatternColor="0:0:0" Format="0.0000">
            <gmr:Font Unit="9" Bold="0" Italic="0" Underline="0" StrikeThrough="0">Helvetica</gmr:Font>
            <gmr:StyleBorder>
              <gmr:Top Style="0"/>
              <gmr:Bottom Style="5" Color="0:0:0"/>
              <gmr:Left Style="0"/>
              <gmr:Right Style="0"/>
              <gmr:Diagonal Style="0"/>
              <gmr:Rev-Diagonal Style="0"/>
            </gmr:StyleBorder>
          </gmr:Style>
        </gmr:StyleRegion>
        <gmr:StyleRegion startCol="1" startRow="30" endCol="5" endRow="32">
          <gmr:Style HAlign="1" VAlign="4" WrapText="0" ShrinkToFit="0" Rotation="0" Shade="0" Indent="0" Locked="1" Hidden="0" Fore="0:0:0" Back="FFFF:FFFF:FFFF" PatternColor="0:0:0" Format="0.00">
            <gmr:Font Unit="9" Bold="0" Italic="0" Underline="0" StrikeThrough="0">Helvetica</gmr:Font>
            <gmr:StyleBorder>
              <gmr:Top Style="0"/>
              <gmr:Bottom Style="0"/>
              <gmr:Left Style="0"/>
              <gmr:Right Style="0"/>
              <gmr:Diagonal Style="0"/>
              <gmr:Rev-Diagonal Style="0"/>
            </gmr:StyleBorder>
          </gmr:Style>
        </gmr:StyleRegion>
        <gmr:StyleRegion startCol="1" startRow="4" endCol="1" endRow="4">
          <gmr:Style HAlign="8" VAlign="4" WrapText="0" ShrinkToFit="0" Rotation="0" Shade="0" Indent="0" Locked="1" Hidden="0" Fore="0:0:0" Back="FFFF:FFFF:FFFF" PatternColor="0:0:0" Format="0.000">
            <gmr:Font Unit="9" Bold="0" Italic="0" Underline="0" StrikeThrough="0">Helvetica</gmr:Font>
            <gmr:StyleBorder>
              <gmr:Top Style="0"/>
              <gmr:Bottom Style="5" Color="0:0:0"/>
              <gmr:Left Style="5" Color="0:0:0"/>
              <gmr:Right Style="0"/>
              <gmr:Diagonal Style="0"/>
              <gmr:Rev-Diagonal Style="0"/>
            </gmr:StyleBorder>
          </gmr:Style>
        </gmr:StyleRegion>
        <gmr:StyleRegion startCol="0" startRow="4" endCol="0" endRow="4">
          <gmr:Style HAlign="1" VAlign="4" WrapText="0" ShrinkToFit="0" Rotation="0" Shade="0" Indent="0" Locked="1" Hidden="0" Fore="0:0:0" Back="FFFF:FFFF:FFFF" PatternColor="0:0:0" Format="General">
            <gmr:Font Unit="9" Bold="0" Italic="0" Underline="0" StrikeThrough="0">Helvetica</gmr:Font>
            <gmr:StyleBorder>
              <gmr:Top Style="0"/>
              <gmr:Bottom Style="5" Color="0:0:0"/>
              <gmr:Left Style="5" Color="0:0:0"/>
              <gmr:Right Style="0"/>
              <gmr:Diagonal Style="0"/>
              <gmr:Rev-Diagonal Style="0"/>
            </gmr:StyleBorder>
          </gmr:Style>
        </gmr:StyleRegion>
        <gmr:StyleRegion startCol="0" startRow="30" endCol="0" endRow="32">
          <gmr:Style HAlign="1" VAlign="4" WrapText="0" ShrinkToFit="0" Rotation="0" Shade="0" Indent="0" Locked="1" Hidden="0" Fore="0:0:0" Back="FFFF:FFFF:FFFF" PatternColor="0:0:0" Format="General">
            <gmr:Font Unit="9" Bold="0" Italic="0" Underline="0" StrikeThrough="0">Helvetica</gmr:Font>
            <gmr:StyleBorder>
              <gmr:Top Style="0"/>
              <gmr:Bottom Style="0"/>
              <gmr:Left Style="5" Color="0:0:0"/>
              <gmr:Right Style="0"/>
              <gmr:Diagonal Style="0"/>
              <gmr:Rev-Diagonal Style="0"/>
            </gmr:StyleBorder>
          </gmr:Style>
        </gmr:StyleRegion>
        <gmr:StyleRegion startCol="6" startRow="0" endCol="13" endRow="2">
          <gmr:Style HAlign="1" VAlign="4" WrapText="0" ShrinkToFit="0" Rotation="0" Shade="0" Indent="0" Locked="1" Hidden="0" Fore="0:0:0" Back="FFFF:FFFF:FFFF" PatternColor="0:0:0" Format="General">
            <gmr:Font Unit="9" Bold="0" Italic="0" Underline="0" StrikeThrough="0">Helvetica</gmr:Font>
            <gmr:StyleBorder>
              <gmr:Top Style="0"/>
              <gmr:Bottom Style="0"/>
              <gmr:Left Style="0"/>
              <gmr:Right Style="0"/>
              <gmr:Diagonal Style="0"/>
              <gmr:Rev-Diagonal Style="0"/>
            </gmr:StyleBorder>
          </gmr:Style>
        </gmr:StyleRegion>
        <gmr:StyleRegion startCol="1" startRow="0" endCol="5" endRow="2">
          <gmr:Style HAlign="1" VAlign="4" WrapText="0" ShrinkToFit="0" Rotation="0" Shade="0" Indent="0" Locked="1" Hidden="0" Fore="0:0:0" Back="FFFF:FFFF:FFFF" PatternColor="0:0:0" Format="0.00">
            <gmr:Font Unit="9" Bold="0" Italic="0" Underline="0" StrikeThrough="0">Helvetica</gmr:Font>
            <gmr:StyleBorder>
              <gmr:Top Style="0"/>
              <gmr:Bottom Style="0"/>
              <gmr:Left Style="0"/>
              <gmr:Right Style="0"/>
              <gmr:Diagonal Style="0"/>
              <gmr:Rev-Diagonal Style="0"/>
            </gmr:StyleBorder>
          </gmr:Style>
        </gmr:StyleRegion>
        <gmr:StyleRegion startCol="8" startRow="30" endCol="8" endRow="30">
          <gmr:Style HAlign="8" VAlign="4" WrapText="1" ShrinkToFit="0" Rotation="0" Shade="0" Indent="0" Locked="1" Hidden="0" Fore="0:0:0" Back="FFFF:FFFF:FFFF" PatternColor="0:0:0" Format="General">
            <gmr:Font Unit="9" Bold="0" Italic="0" Underline="0" StrikeThrough="0">Helvetica</gmr:Font>
            <gmr:StyleBorder>
              <gmr:Top Style="0"/>
              <gmr:Bottom Style="5" Color="0:0:0"/>
              <gmr:Left Style="5" Color="0:0:0"/>
              <gmr:Right Style="5" Color="0:0:0"/>
              <gmr:Diagonal Style="0"/>
              <gmr:Rev-Diagonal Style="0"/>
            </gmr:StyleBorder>
          </gmr:Style>
        </gmr:StyleRegion>
        <gmr:StyleRegion startCol="6" startRow="6" endCol="6" endRow="23">
          <gmr:Style HAlign="4" VAlign="4" WrapText="0" ShrinkToFit="0" Rotation="0" Shade="0" Indent="0" Locked="1" Hidden="0" Fore="0:0:0" Back="FFFF:FFFF:FFFF" PatternColor="0:0:0" Format="0.00">
            <gmr:Font Unit="9" Bold="0" Italic="0" Underline="0" StrikeThrough="0">Helvetica</gmr:Font>
            <gmr:StyleBorder>
              <gmr:Top Style="0"/>
              <gmr:Bottom Style="0"/>
              <gmr:Left Style="5" Color="0:0:0"/>
              <gmr:Right Style="5" Color="0:0:0"/>
              <gmr:Diagonal Style="0"/>
              <gmr:Rev-Diagonal Style="0"/>
            </gmr:StyleBorder>
          </gmr:Style>
        </gmr:StyleRegion>
        <gmr:StyleRegion startCol="2" startRow="14" endCol="5" endRow="23">
          <gmr:Style HAlign="8" VAlign="4" WrapText="0" ShrinkToFit="0" Rotation="0" Shade="0" Indent="0" Locked="1" Hidden="0" Fore="0:0:0" Back="FFFF:FFFF:FFFF" PatternColor="0:0:0" Format="0">
            <gmr:Font Unit="9" Bold="0" Italic="0" Underline="0" StrikeThrough="0">Helvetica</gmr:Font>
            <gmr:StyleBorder>
              <gmr:Top Style="0"/>
              <gmr:Bottom Style="0"/>
              <gmr:Left Style="0"/>
              <gmr:Right Style="0"/>
              <gmr:Diagonal Style="0"/>
              <gmr:Rev-Diagonal Style="0"/>
            </gmr:StyleBorder>
          </gmr:Style>
        </gmr:StyleRegion>
        <gmr:StyleRegion startCol="0" startRow="1" endCol="0" endRow="2">
          <gmr:Style HAlign="1" VAlign="4" WrapText="0" ShrinkToFit="0" Rotation="0" Shade="0" Indent="0" Locked="1" Hidden="0" Fore="0:0:0" Back="FFFF:FFFF:FFFF" PatternColor="0:0:0" Format="General">
            <gmr:Font Unit="9" Bold="0" Italic="0" Underline="0" StrikeThrough="0">Helvetica</gmr:Font>
            <gmr:StyleBorder>
              <gmr:Top Style="0"/>
              <gmr:Bottom Style="0"/>
              <gmr:Left Style="0"/>
              <gmr:Right Style="0"/>
              <gmr:Diagonal Style="0"/>
              <gmr:Rev-Diagonal Style="0"/>
            </gmr:StyleBorder>
          </gmr:Style>
        </gmr:StyleRegion>
        <gmr:StyleRegion startCol="1" startRow="14" endCol="1" endRow="23">
          <gmr:Style HAlign="8" VAlign="4" WrapText="0" ShrinkToFit="0" Rotation="0" Shade="0" Indent="0" Locked="1" Hidden="0" Fore="0:0:0" Back="FFFF:FFFF:FFFF" PatternColor="0:0:0" Format="0">
            <gmr:Font Unit="9" Bold="0" Italic="0" Underline="0" StrikeThrough="0">Helvetica</gmr:Font>
            <gmr:StyleBorder>
              <gmr:Top Style="0"/>
              <gmr:Bottom Style="0"/>
              <gmr:Left Style="5" Color="0:0:0"/>
              <gmr:Right Style="0"/>
              <gmr:Diagonal Style="0"/>
              <gmr:Rev-Diagonal Style="0"/>
            </gmr:StyleBorder>
          </gmr:Style>
        </gmr:StyleRegion>
        <gmr:StyleRegion startCol="240" startRow="0" endCol="254" endRow="65534">
          <gmr:Style HAlign="1" VAlign="4" WrapText="0" ShrinkToFit="0" Rotation="0" Shade="0" Indent="0" Locked="1" Hidden="0" Fore="0:0:0" Back="FFFF:FFFF:FFFF" PatternColor="0:0:0" Format="General">
            <gmr:Font Unit="9" Bold="0" Italic="0" Underline="0" StrikeThrough="0">Helvetica</gmr:Font>
            <gmr:StyleBorder>
              <gmr:Top Style="0"/>
              <gmr:Bottom Style="0"/>
              <gmr:Left Style="0"/>
              <gmr:Right Style="0"/>
              <gmr:Diagonal Style="0"/>
              <gmr:Rev-Diagonal Style="0"/>
            </gmr:StyleBorder>
          </gmr:Style>
        </gmr:StyleRegion>
        <gmr:StyleRegion startCol="0" startRow="14" endCol="0" endRow="23">
          <gmr:Style HAlign="1" VAlign="4" WrapText="0" ShrinkToFit="0" Rotation="0" Shade="0" Indent="0" Locked="1" Hidden="0" Fore="0:0:0" Back="FFFF:FFFF:FFFF" PatternColor="0:0:0" Format="General">
            <gmr:Font Unit="9" Bold="0" Italic="0" Underline="0" StrikeThrough="0">Helvetica</gmr:Font>
            <gmr:StyleBorder>
              <gmr:Top Style="0"/>
              <gmr:Bottom Style="0"/>
              <gmr:Left Style="5" Color="0:0:0"/>
              <gmr:Right Style="0"/>
              <gmr:Diagonal Style="0"/>
              <gmr:Rev-Diagonal Style="0"/>
            </gmr:StyleBorder>
          </gmr:Style>
        </gmr:StyleRegion>
        <gmr:StyleRegion startCol="12" startRow="42" endCol="12" endRow="42">
          <gmr:Style HAlign="1" VAlign="4" WrapText="1" ShrinkToFit="0" Rotation="0" Shade="0" Indent="0" Locked="1" Hidden="0" Fore="0:0:0" Back="FFFF:FFFF:FFFF" PatternColor="0:0:0" Format="General">
            <gmr:Font Unit="9" Bold="0" Italic="0" Underline="0" StrikeThrough="0">Helvetica</gmr:Font>
            <gmr:StyleBorder>
              <gmr:Top Style="0"/>
              <gmr:Bottom Style="5" Color="0:0:0"/>
              <gmr:Left Style="0"/>
              <gmr:Right Style="5" Color="0:0:0"/>
              <gmr:Diagonal Style="0"/>
              <gmr:Rev-Diagonal Style="0"/>
            </gmr:StyleBorder>
          </gmr:Style>
        </gmr:StyleRegion>
        <gmr:StyleRegion startCol="16" startRow="65280" endCol="239" endRow="65534">
          <gmr:Style HAlign="1" VAlign="4" WrapText="0" ShrinkToFit="0" Rotation="0" Shade="0" Indent="0" Locked="1" Hidden="0" Fore="0:0:0" Back="FFFF:FFFF:FFFF" PatternColor="0:0:0" Format="General">
            <gmr:Font Unit="9" Bold="0" Italic="0" Underline="0" StrikeThrough="0">Helvetica</gmr:Font>
            <gmr:StyleBorder>
              <gmr:Top Style="0"/>
              <gmr:Bottom Style="0"/>
              <gmr:Left Style="0"/>
              <gmr:Right Style="0"/>
              <gmr:Diagonal Style="0"/>
              <gmr:Rev-Diagonal Style="0"/>
            </gmr:StyleBorder>
          </gmr:Style>
        </gmr:StyleRegion>
        <gmr:StyleRegion startCol="11" startRow="42" endCol="11" endRow="42">
          <gmr:Style HAlign="1" VAlign="4" WrapText="1" ShrinkToFit="0" Rotation="0" Shade="0" Indent="0" Locked="1" Hidden="0" Fore="0:0:0" Back="FFFF:FFFF:FFFF" PatternColor="0:0:0" Format="General">
            <gmr:Font Unit="9" Bold="0" Italic="0" Underline="0" StrikeThrough="0">Helvetica</gmr:Font>
            <gmr:StyleBorder>
              <gmr:Top Style="0"/>
              <gmr:Bottom Style="5" Color="0:0:0"/>
              <gmr:Left Style="0"/>
              <gmr:Right Style="0"/>
              <gmr:Diagonal Style="0"/>
              <gmr:Rev-Diagonal Style="0"/>
            </gmr:StyleBorder>
          </gmr:Style>
        </gmr:StyleRegion>
        <gmr:StyleRegion startCol="10" startRow="42" endCol="10" endRow="42">
          <gmr:Style HAlign="1" VAlign="4" WrapText="1" ShrinkToFit="0" Rotation="0" Shade="0" Indent="0" Locked="1" Hidden="0" Fore="0:0:0" Back="FFFF:FFFF:FFFF" PatternColor="0:0:0" Format="General">
            <gmr:Font Unit="9" Bold="0" Italic="0" Underline="0" StrikeThrough="0">Helvetica</gmr:Font>
            <gmr:StyleBorder>
              <gmr:Top Style="0"/>
              <gmr:Bottom Style="5" Color="0:0:0"/>
              <gmr:Left Style="5" Color="0:0:0"/>
              <gmr:Right Style="0"/>
              <gmr:Diagonal Style="0"/>
              <gmr:Rev-Diagonal Style="0"/>
            </gmr:StyleBorder>
          </gmr:Style>
        </gmr:StyleRegion>
        <gmr:StyleRegion startCol="6" startRow="35" endCol="6" endRow="35">
          <gmr:Style HAlign="1" VAlign="4" WrapText="0" ShrinkToFit="0" Rotation="0" Shade="0" Indent="0" Locked="1" Hidden="0" Fore="0:0:0" Back="FFFF:FFFF:FFFF" PatternColor="0:0:0" Format="General">
            <gmr:Font Unit="9" Bold="0" Italic="0" Underline="0" StrikeThrough="0">Helvetica</gmr:Font>
            <gmr:StyleBorder>
              <gmr:Top Style="5" Color="0:0:0"/>
              <gmr:Bottom Style="5" Color="0:0:0"/>
              <gmr:Left Style="0"/>
              <gmr:Right Style="5" Color="0:0:0"/>
              <gmr:Diagonal Style="0"/>
              <gmr:Rev-Diagonal Style="0"/>
            </gmr:StyleBorder>
          </gmr:Style>
        </gmr:StyleRegion>
        <gmr:StyleRegion startCol="1" startRow="35" endCol="5" endRow="35">
          <gmr:Style HAlign="1" VAlign="4" WrapText="0" ShrinkToFit="0" Rotation="0" Shade="0" Indent="0" Locked="1" Hidden="0" Fore="0:0:0" Back="FFFF:FFFF:FFFF" PatternColor="0:0:0" Format="0.00">
            <gmr:Font Unit="9" Bold="0" Italic="0" Underline="0" StrikeThrough="0">Helvetica</gmr:Font>
            <gmr:StyleBorder>
              <gmr:Top Style="5" Color="0:0:0"/>
              <gmr:Bottom Style="5" Color="0:0:0"/>
              <gmr:Left Style="0"/>
              <gmr:Right Style="0"/>
              <gmr:Diagonal Style="0"/>
              <gmr:Rev-Diagonal Style="0"/>
            </gmr:StyleBorder>
          </gmr:Style>
        </gmr:StyleRegion>
        <gmr:StyleRegion startCol="0" startRow="0" endCol="0" endRow="0">
          <gmr:Style HAlign="1" VAlign="4" WrapText="0" ShrinkToFit="0" Rotation="0" Shade="0" Indent="0" Locked="1" Hidden="0" Fore="0:0:0" Back="FFFF:FFFF:FFFF" PatternColor="0:0:0" Format="General">
            <gmr:Font Unit="14" Bold="1" Italic="0" Underline="0" StrikeThrough="0">Helvetica</gmr:Font>
            <gmr:StyleBorder>
              <gmr:Top Style="0"/>
              <gmr:Bottom Style="0"/>
              <gmr:Left Style="0"/>
              <gmr:Right Style="0"/>
              <gmr:Diagonal Style="0"/>
              <gmr:Rev-Diagonal Style="0"/>
            </gmr:StyleBorder>
          </gmr:Style>
        </gmr:StyleRegion>
      </gmr:Styles>
      <gmr:Cols DefaultSizePts="48">
        <gmr:ColInfo No="0" Unit="69.8" MarginA="2" MarginB="2" HardSize="1"/>
        <gmr:ColInfo No="1" Unit="31.5" MarginA="2" MarginB="2" HardSize="1"/>
        <gmr:ColInfo No="2" Unit="41.2" MarginA="2" MarginB="2" HardSize="1"/>
        <gmr:ColInfo No="3" Unit="33" MarginA="2" MarginB="2" HardSize="1"/>
        <gmr:ColInfo No="4" Unit="37.5" MarginA="2" MarginB="2" HardSize="1"/>
        <gmr:ColInfo No="5" Unit="40.5" MarginA="2" MarginB="2" HardSize="1"/>
        <gmr:ColInfo No="6" Unit="34.5" MarginA="2" MarginB="2" HardSize="1"/>
        <gmr:ColInfo No="7" Unit="48" MarginA="2" MarginB="2" HardSize="1"/>
        <gmr:ColInfo No="8" Unit="107" MarginA="2" MarginB="2" HardSize="1"/>
        <gmr:ColInfo No="9" Unit="48" MarginA="2" MarginB="2" HardSize="1"/>
        <gmr:ColInfo No="10" Unit="45" MarginA="2" MarginB="2" HardSize="1" Count="3"/>
        <gmr:ColInfo No="13" Unit="48" MarginA="2" MarginB="2" Count="4"/>
      </gmr:Cols>
      <gmr:Rows DefaultSizePts="12.8">
        <gmr:RowInfo No="0" Unit="21.75" MarginA="0" MarginB="0"/>
        <gmr:RowInfo No="1" Unit="12.8" MarginA="0" MarginB="0" Count="2"/>
        <gmr:RowInfo No="3" Unit="15.75" MarginA="0" MarginB="0"/>
        <gmr:RowInfo No="4" Unit="14.25" MarginA="0" MarginB="0" Count="21"/>
        <gmr:RowInfo No="25" Unit="12.8" MarginA="0" MarginB="0" Count="3"/>
        <gmr:RowInfo No="28" Unit="14.25" MarginA="0" MarginB="0"/>
        <gmr:RowInfo No="29" Unit="12.8" MarginA="0" MarginB="0"/>
        <gmr:RowInfo No="30" Unit="14.25" MarginA="0" MarginB="0" Count="4"/>
        <gmr:RowInfo No="34" Unit="12.8" MarginA="0" MarginB="0"/>
        <gmr:RowInfo No="35" Unit="14.25" MarginA="0" MarginB="0"/>
      </gmr:Rows>
      <gmr:Selections CursorCol="0" CursorRow="1">
        <gmr:Selection startCol="0" startRow="1" endCol="0" endRow="1"/>
      </gmr:Selections>
      <gmr:Cells>
        <gmr:Cell Col="0" Row="0" ValueType="60">General Information on Amino Acid Metabolism in Tsetse</gmr:Cell>
        <gmr:Cell Col="0" Row="3" ValueType="60">Amino Acids</gmr:Cell>
        <gmr:Cell Col="1" Row="3" ValueType="60">H</gmr:Cell>
        <gmr:Cell Col="2" Row="3" ValueType="60">C</gmr:Cell>
        <gmr:Cell Col="3" Row="3" ValueType="60">N</gmr:Cell>
        <gmr:Cell Col="4" Row="3" ValueType="60">O</gmr:Cell>
        <gmr:Cell Col="5" Row="3" ValueType="60">S</gmr:Cell>
        <gmr:Cell Col="6" Row="3" ValueType="60">MASS</gmr:Cell>
        <gmr:Cell Col="8" Row="3" ValueType="60">Entry into Carbon Metabolic Pathways</gmr:Cell>
        <gmr:Cell Col="10" Row="3" ValueType="60">Cost of N Excretion (ATP)</gmr:Cell>
        <gmr:Cell Col="1" Row="4" ValueType="40">1.008</gmr:Cell>
        <gmr:Cell Col="2" Row="4" ValueType="40">12.01115</gmr:Cell>
        <gmr:Cell Col="3" Row="4" ValueType="40">14.007</gmr:Cell>
        <gmr:Cell Col="4" Row="4" ValueType="40">15.999</gmr:Cell>
        <gmr:Cell Col="5" Row="4" ValueType="40">32.064</gmr:Cell>
        <gmr:Cell Col="10" Row="4" ValueType="60">N</gmr:Cell>
        <gmr:Cell Col="11" Row="4" ValueType="60">Bursell</gmr:Cell>
        <gmr:Cell Col="12" Row="4" ValueType="60">Stevens</gmr:Cell>
        <gmr:Cell Col="0" Row="5" ValueType="60">Alanine</gmr:Cell>
        <gmr:Cell Col="1" Row="5" ValueType="30">7</gmr:Cell>
        <gmr:Cell Col="2" Row="5" ValueType="30">3</gmr:Cell>
        <gmr:Cell Col="3" Row="5" ValueType="30">1</gmr:Cell>
        <gmr:Cell Col="4" Row="5" ValueType="30">2</gmr:Cell>
        <gmr:Cell Col="6" Row="5">=B6*$B$5+C6*$C$5+D6*$D$5+E6*$E$5+F6*$F$5</gmr:Cell>
        <gmr:Cell Col="8" Row="5" ValueType="60">Pyruvate</gmr:Cell>
        <gmr:Cell Col="10" Row="5" ValueType="30">1</gmr:Cell>
        <gmr:Cell Col="11" Row="5" ExprID="1">=K6*1.5</gmr:Cell>
        <gmr:Cell Col="12" Row="5" ExprID="2">=K6*4.5</gmr:Cell>
        <gmr:Cell Col="0" Row="6" ValueType="60">Arginine</gmr:Cell>
        <gmr:Cell Col="1" Row="6" ValueType="30">14</gmr:Cell>
        <gmr:Cell Col="2" Row="6" ValueType="30">6</gmr:Cell>
        <gmr:Cell Col="3" Row="6" ValueType="30">4</gmr:Cell>
        <gmr:Cell Col="4" Row="6" ValueType="30">2</gmr:Cell>
        <gmr:Cell Col="6" Row="6">=B7*$B$5+C7*$C$5+D7*$D$5+E7*$E$5+F7*$F$5</gmr:Cell>
        <gmr:Cell Col="8" Row="6" ValueType="60">----&gt;Excreted</gmr:Cell>
        <gmr:Cell Col="10" Row="6" ValueType="30">4</gmr:Cell>
        <gmr:Cell Col="11" Row="6" ExprID="1"/>
        <gmr:Cell Col="12" Row="6" ExprID="2"/>
        <gmr:Cell Col="0" Row="7" ValueType="60">Asparagine</gmr:Cell>
        <gmr:Cell Col="1" Row="7" ValueType="30">8</gmr:Cell>
        <gmr:Cell Col="2" Row="7" ValueType="30">4</gmr:Cell>
        <gmr:Cell Col="3" Row="7" ValueType="30">2</gmr:Cell>
        <gmr:Cell Col="4" Row="7" ValueType="30">3</gmr:Cell>
        <gmr:Cell Col="6" Row="7">=B8*$B$5+C8*$C$5+D8*$D$5+E8*$E$5+F8*$F$5</gmr:Cell>
        <gmr:Cell Col="10" Row="7" ValueType="30">2</gmr:Cell>
        <gmr:Cell Col="11" Row="7" ExprID="1"/>
        <gmr:Cell Col="12" Row="7" ExprID="2"/>
        <gmr:Cell Col="0" Row="8" ValueType="60">Aspartic Acid</gmr:Cell>
        <gmr:Cell Col="1" Row="8" ValueType="30">7</gmr:Cell>
        <gmr:Cell Col="2" Row="8" ValueType="30">4</gmr:Cell>
        <gmr:Cell Col="3" Row="8" ValueType="30">1</gmr:Cell>
        <gmr:Cell Col="4" Row="8" ValueType="30">4</gmr:Cell>
        <gmr:Cell Col="6" Row="8">=B9*$B$5+C9*$C$5+D9*$D$5+E9*$E$5+F9*$F$5</gmr:Cell>
        <gmr:Cell Col="8" Row="8" ValueType="60">Oxalacetate</gmr:Cell>
        <gmr:Cell Col="10" Row="8" ValueType="30">1</gmr:Cell>
        <gmr:Cell Col="11" Row="8" ExprID="1"/>
        <gmr:Cell Col="12" Row="8" ExprID="2"/>
        <gmr:Cell Col="0" Row="9" ValueType="60">Cysteine</gmr:Cell>
        <gmr:Cell Col="1" Row="9" ValueType="30">7</gmr:Cell>
        <gmr:Cell Col="2" Row="9" ValueType="30">3</gmr:Cell>
        <gmr:Cell Col="3" Row="9" ValueType="30">1</gmr:Cell>
        <gmr:Cell Col="4" Row="9" ValueType="30">2</gmr:Cell>
        <gmr:Cell Col="5" Row="9" ValueType="30">1</gmr:Cell>
        <gmr:Cell Col="6" Row="9">=B10*$B$5+C10*$C$5+D10*$D$5+E10*$E$5+F10*$F$5</gmr:Cell>
        <gmr:Cell Col="8" Row="9" ValueType="60">Pyruvate</gmr:Cell>
        <gmr:Cell Col="10" Row="9" ValueType="30">1</gmr:Cell>
        <gmr:Cell Col="11" Row="9" ExprID="1"/>
        <gmr:Cell Col="12" Row="9" ExprID="2"/>
        <gmr:Cell Col="0" Row="10" ValueType="60">Glutamine</gmr:Cell>
        <gmr:Cell Col="1" Row="10" ValueType="30">10</gmr:Cell>
        <gmr:Cell Col="2" Row="10" ValueType="30">5</gmr:Cell>
        <gmr:Cell Col="3" Row="10" ValueType="30">2</gmr:Cell>
        <gmr:Cell Col="4" Row="10" ValueType="30">3</gmr:Cell>
        <gmr:Cell Col="6" Row="10">=B11*$B$5+C11*$C$5+D11*$D$5+E11*$E$5+F11*$F$5</gmr:Cell>
        <gmr:Cell Col="10" Row="10" ValueType="30">2</gmr:Cell>
        <gmr:Cell Col="11" Row="10" ExprID="1"/>
        <gmr:Cell Col="12" Row="10" ExprID="2"/>
        <gmr:Cell Col="0" Row="11" ValueType="60">Glutamic Acid</gmr:Cell>
        <gmr:Cell Col="1" Row="11" ValueType="30">9</gmr:Cell>
        <gmr:Cell Col="2" Row="11" ValueType="30">5</gmr:Cell>
        <gmr:Cell Col="3" Row="11" ValueType="30">1</gmr:Cell>
        <gmr:Cell Col="4" Row="11" ValueType="30">4</gmr:Cell>
        <gmr:Cell Col="6" Row="11">=B12*$B$5+C12*$C$5+D12*$D$5+E12*$E$5+F12*$F$5</gmr:Cell>
        <gmr:Cell Col="8" Row="11" ValueType="60">2-oxoglutarate</gmr:Cell>
        <gmr:Cell Col="10" Row="11" ValueType="30">1</gmr:Cell>
        <gmr:Cell Col="11" Row="11" ExprID="1"/>
        <gmr:Cell Col="12" Row="11" ExprID="2"/>
        <gmr:Cell Col="0" Row="12" ValueType="60">Glycine</gmr:Cell>
        <gmr:Cell Col="1" Row="12" ValueType="30">5</gmr:Cell>
        <gmr:Cell Col="2" Row="12" ValueType="30">2</gmr:Cell>
        <gmr:Cell Col="3" Row="12" ValueType="30">1</gmr:Cell>
        <gmr:Cell Col="4" Row="12" ValueType="30">2</gmr:Cell>
        <gmr:Cell Col="6" Row="12">=B13*$B$5+C13*$C$5+D13*$D$5+E13*$E$5+F13*$F$5</gmr:Cell>
        <gmr:Cell Col="8" Row="12" ValueType="60">----&gt;Uric Acid</gmr:Cell>
        <gmr:Cell Col="10" Row="12" ValueType="30">1</gmr:Cell>
        <gmr:Cell Col="11" Row="12" ExprID="1"/>
        <gmr:Cell Col="12" Row="12" ExprID="2"/>
        <gmr:Cell Col="0" Row="13" ValueType="60">Histidine</gmr:Cell>
        <gmr:Cell Col="1" Row="13" ValueType="30">9</gmr:Cell>
        <gmr:Cell Col="2" Row="13" ValueType="30">6</gmr:Cell>
        <gmr:Cell Col="3" Row="13" ValueType="30">3</gmr:Cell>
        <gmr:Cell Col="4" Row="13" ValueType="30">2</gmr:Cell>
        <gmr:Cell Col="6" Row="13">=B14*$B$5+C14*$C$5+D14*$D$5+E14*$E$5+F14*$F$5</gmr:Cell>
        <gmr:Cell Col="8" Row="13" ValueType="60">----&gt;Excreted</gmr:Cell>
        <gmr:Cell Col="10" Row="13" ValueType="30">3</gmr:Cell>
        <gmr:Cell Col="11" Row="13" ExprID="1"/>
        <gmr:Cell Col="12" Row="13" ExprID="2"/>
        <gmr:Cell Col="0" Row="14" ValueType="60">Isoleucine</gmr:Cell>
        <gmr:Cell Col="1" Row="14" ValueType="30">13</gmr:Cell>
        <gmr:Cell Col="2" Row="14" ValueType="30">6</gmr:Cell>
        <gmr:Cell Col="3" Row="14" ValueType="30">1</gmr:Cell>
        <gmr:Cell Col="4" Row="14" ValueType="30">2</gmr:Cell>
        <gmr:Cell Col="6" Row="14">=B15*$B$5+C15*$C$5+D15*$D$5+E15*$E$5+F15*$F$5</gmr:Cell>
        <gmr:Cell Col="8" Row="14" ValueType="60">Succinyl-CoA</gmr:Cell>
        <gmr:Cell Col="10" Row="14" ValueType="30">1</gmr:Cell>
        <gmr:Cell Col="11" Row="14" ExprID="1"/>
        <gmr:Cell Col="12" Row="14" ExprID="2"/>
        <gmr:Cell Col="0" Row="15" ValueType="60">Leucine</gmr:Cell>
        <gmr:Cell Col="1" Row="15" ValueType="30">13</gmr:Cell>
        <gmr:Cell Col="2" Row="15" ValueType="30">6</gmr:Cell>
        <gmr:Cell Col="3" Row="15" ValueType="30">1</gmr:Cell>
        <gmr:Cell Col="4" Row="15" ValueType="30">2</gmr:Cell>
        <gmr:Cell Col="6" Row="15">=B16*$B$5+C16*$C$5+D16*$D$5+E16*$E$5+F16*$F$5</gmr:Cell>
        <gmr:Cell Col="8" Row="15" ValueType="60">Acetyl-CoA</gmr:Cell>
        <gmr:Cell Col="10" Row="15" ValueType="30">1</gmr:Cell>
        <gmr:Cell Col="11" Row="15" ExprID="1"/>
        <gmr:Cell Col="12" Row="15" ExprID="2"/>
        <gmr:Cell Col="0" Row="16" ValueType="60">Lysine</gmr:Cell>
        <gmr:Cell Col="1" Row="16" ValueType="30">14</gmr:Cell>
        <gmr:Cell Col="2" Row="16" ValueType="30">6</gmr:Cell>
        <gmr:Cell Col="3" Row="16" ValueType="30">2</gmr:Cell>
        <gmr:Cell Col="4" Row="16" ValueType="30">2</gmr:Cell>
        <gmr:Cell Col="6" Row="16">=B17*$B$5+C17*$C$5+D17*$D$5+E17*$E$5+F17*$F$5</gmr:Cell>
        <gmr:Cell Col="8" Row="16" ValueType="60">Acetyl-CoA</gmr:Cell>
        <gmr:Cell Col="10" Row="16" ValueType="30">2</gmr:Cell>
        <gmr:Cell Col="11" Row="16" ExprID="1"/>
        <gmr:Cell Col="12" Row="16" ExprID="2"/>
        <gmr:Cell Col="0" Row="17" ValueType="60">Methionine</gmr:Cell>
        <gmr:Cell Col="1" Row="17" ValueType="30">11</gmr:Cell>
        <gmr:Cell Col="2" Row="17" ValueType="30">5</gmr:Cell>
        <gmr:Cell Col="3" Row="17" ValueType="30">1</gmr:Cell>
        <gmr:Cell Col="4" Row="17" ValueType="30">2</gmr:Cell>
        <gmr:Cell Col="5" Row="17" ValueType="30">1</gmr:Cell>
        <gmr:Cell Col="6" Row="17">=B18*$B$5+C18*$C$5+D18*$D$5+E18*$E$5+F18*$F$5</gmr:Cell>
        <gmr:Cell Col="8" Row="17" ValueType="60">Succinyl-CoA</gmr:Cell>
        <gmr:Cell Col="10" Row="17" ValueType="30">1</gmr:Cell>
        <gmr:Cell Col="11" Row="17" ExprID="1"/>
        <gmr:Cell Col="12" Row="17" ExprID="2"/>
        <gmr:Cell Col="0" Row="18" ValueType="60">Phenylalinine</gmr:Cell>
        <gmr:Cell Col="1" Row="18" ValueType="30">11</gmr:Cell>
        <gmr:Cell Col="2" Row="18" ValueType="30">9</gmr:Cell>
        <gmr:Cell Col="3" Row="18" ValueType="30">1</gmr:Cell>
        <gmr:Cell Col="4" Row="18" ValueType="30">2</gmr:Cell>
        <gmr:Cell Col="6" Row="18">=B19*$B$5+C19*$C$5+D19*$D$5+E19*$E$5+F19*$F$5</gmr:Cell>
        <gmr:Cell Col="8" Row="18" ValueType="60">Acetyl-CoA &amp; Fumarate</gmr:Cell>
        <gmr:Cell Col="10" Row="18" ValueType="30">1</gmr:Cell>
        <gmr:Cell Col="11" Row="18" ExprID="1"/>
        <gmr:Cell Col="12" Row="18" ExprID="2"/>
        <gmr:Cell Col="0" Row="19" ValueType="60">Proline</gmr:Cell>
        <gmr:Cell Col="1" Row="19" ValueType="30">9</gmr:Cell>
        <gmr:Cell Col="2" Row="19" ValueType="30">5</gmr:Cell>
        <gmr:Cell Col="3" Row="19" ValueType="30">1</gmr:Cell>
        <gmr:Cell Col="4" Row="19" ValueType="30">2</gmr:Cell>
        <gmr:Cell Col="6" Row="19">=B20*$B$5+C20*$C$5+D20*$D$5+E20*$E$5+F20*$F$5</gmr:Cell>
        <gmr:Cell Col="8" Row="19" ValueType="60">2-oxoglutarate</gmr:Cell>
        <gmr:Cell Col="10" Row="19" ValueType="30">1</gmr:Cell>
        <gmr:Cell Col="11" Row="19" ExprID="1"/>
        <gmr:Cell Col="12" Row="19" ExprID="2"/>
        <gmr:Cell Col="0" Row="20" ValueType="60">Serine</gmr:Cell>
        <gmr:Cell Col="1" Row="20" ValueType="30">7</gmr:Cell>
        <gmr:Cell Col="2" Row="20" ValueType="30">3</gmr:Cell>
        <gmr:Cell Col="3" Row="20" ValueType="30">1</gmr:Cell>
        <gmr:Cell Col="4" Row="20" ValueType="30">3</gmr:Cell>
        <gmr:Cell Col="6" Row="20">=B21*$B$5+C21*$C$5+D21*$D$5+E21*$E$5+F21*$F$5</gmr:Cell>
        <gmr:Cell Col="8" Row="20" ValueType="60">----&gt;Uric Acid</gmr:Cell>
        <gmr:Cell Col="10" Row="20" ValueType="30">1</gmr:Cell>
        <gmr:Cell Col="11" Row="20" ExprID="1"/>
        <gmr:Cell Col="12" Row="20" ExprID="2"/>
        <gmr:Cell Col="0" Row="21" ValueType="60">Threonine</gmr:Cell>
        <gmr:Cell Col="1" Row="21" ValueType="30">9</gmr:Cell>
        <gmr:Cell Col="2" Row="21" ValueType="30">4</gmr:Cell>
        <gmr:Cell Col="3" Row="21" ValueType="30">1</gmr:Cell>
        <gmr:Cell Col="4" Row="21" ValueType="30">3</gmr:Cell>
        <gmr:Cell Col="6" Row="21">=B22*$B$5+C22*$C$5+D22*$D$5+E22*$E$5+F22*$F$5</gmr:Cell>
        <gmr:Cell Col="8" Row="21" ValueType="60">Succinyl-CoA</gmr:Cell>
        <gmr:Cell Col="10" Row="21" ValueType="30">1</gmr:Cell>
        <gmr:Cell Col="11" Row="21" ExprID="1"/>
        <gmr:Cell Col="12" Row="21" ExprID="2"/>
        <gmr:Cell Col="0" Row="22" ValueType="60">Tryptophan</gmr:Cell>
        <gmr:Cell Col="1" Row="22" ValueType="30">12</gmr:Cell>
        <gmr:Cell Col="2" Row="22" ValueType="30">11</gmr:Cell>
        <gmr:Cell Col="3" Row="22" ValueType="30">2</gmr:Cell>
        <gmr:Cell Col="4" Row="22" ValueType="30">2</gmr:Cell>
        <gmr:Cell Col="6" Row="22">=B23*$B$5+C23*$C$5+D23*$D$5+E23*$E$5+F23*$F$5</gmr:Cell>
        <gmr:Cell Col="8" Row="22" ValueType="60">Succinyl-CoA</gmr:Cell>
        <gmr:Cell Col="10" Row="22" ValueType="30">2</gmr:Cell>
        <gmr:Cell Col="11" Row="22" ExprID="1"/>
        <gmr:Cell Col="12" Row="22" ExprID="2"/>
        <gmr:Cell Col="0" Row="23" ValueType="60">Tyrosine</gmr:Cell>
        <gmr:Cell Col="1" Row="23" ValueType="30">11</gmr:Cell>
        <gmr:Cell Col="2" Row="23" ValueType="30">9</gmr:Cell>
        <gmr:Cell Col="3" Row="23" ValueType="30">1</gmr:Cell>
        <gmr:Cell Col="4" Row="23" ValueType="30">3</gmr:Cell>
        <gmr:Cell Col="6" Row="23">=B24*$B$5+C24*$C$5+D24*$D$5+E24*$E$5+F24*$F$5</gmr:Cell>
        <gmr:Cell Col="8" Row="23" ValueType="60">Acetyl-CoA &amp; Fumarate</gmr:Cell>
        <gmr:Cell Col="10" Row="23" ValueType="30">1</gmr:Cell>
        <gmr:Cell Col="11" Row="23" ExprID="1"/>
        <gmr:Cell Col="12" Row="23" ExprID="2"/>
        <gmr:Cell Col="0" Row="24" ValueType="60">Valine</gmr:Cell>
        <gmr:Cell Col="1" Row="24" ValueType="30">11</gmr:Cell>
        <gmr:Cell Col="2" Row="24" ValueType="30">5</gmr:Cell>
        <gmr:Cell Col="3" Row="24" ValueType="30">1</gmr:Cell>
        <gmr:Cell Col="4" Row="24" ValueType="30">2</gmr:Cell>
        <gmr:Cell Col="6" Row="24">=B25*$B$5+C25*$C$5+D25*$D$5+E25*$E$5+F25*$F$5</gmr:Cell>
        <gmr:Cell Col="8" Row="24" ValueType="60">Succinyl-CoA</gmr:Cell>
        <gmr:Cell Col="10" Row="24" ValueType="30">1</gmr:Cell>
        <gmr:Cell Col="11" Row="24" ExprID="1"/>
        <gmr:Cell Col="12" Row="24" ExprID="2"/>
        <gmr:Cell Col="8" Row="25" ValueType="60">Combination of the starting points given by Bursell and others, with the pathways in Michal, 1999.</gmr:Cell>
        <gmr:Cell Col="10" Row="25" ValueType="60">These numbers are per molecule. The costs overestimate the energetic cost of N excretion because the calculation does not account for the tradeoff efficiencies inherent in a larger, pool view of metabolism. The costs of N excretion can be met more effectively than this per molecule value given a pool of amino acids where the N can be excreted by glycine or closely related amino acids. </gmr:Cell>
        <gmr:Cell Col="0" Row="28" ValueType="60">Triglycerides</gmr:Cell>
        <gmr:Cell Col="1" Row="28" ValueType="30">98</gmr:Cell>
        <gmr:Cell Col="2" Row="28" ValueType="30">51</gmr:Cell>
        <gmr:Cell Col="4" Row="28" ValueType="30">6</gmr:Cell>
        <gmr:Cell Col="6" Row="28">=B29*$B$5+C29*$C$5+D29*$D$5+E29*$E$5+F29*$F$5</gmr:Cell>
        <gmr:Cell Col="1" Row="30" ValueType="60">H2C</gmr:Cell>
        <gmr:Cell Col="2" Row="30" ValueType="60">O</gmr:Cell>
        <gmr:Cell Col="3" Row="30" ValueType="60">CO</gmr:Cell>
        <gmr:Cell Col="4" Row="30" ValueType="60">R</gmr:Cell>
        <gmr:Cell Col="1" Row="31" ValueType="60">HC</gmr:Cell>
        <gmr:Cell Col="2" Row="31" ValueType="60">O</gmr:Cell>
        <gmr:Cell Col="3" Row="31" ValueType="60">CO</gmr:Cell>
        <gmr:Cell Col="4" Row="31" ValueType="60">R</gmr:Cell>
        <gmr:Cell Col="1" Row="32" ValueType="60">H2C</gmr:Cell>
        <gmr:Cell Col="2" Row="32" ValueType="60">O</gmr:Cell>
        <gmr:Cell Col="3" Row="32" ValueType="60">CO</gmr:Cell>
        <gmr:Cell Col="4" Row="32" ValueType="60">(CH2)_{14}-CH_{3}</gmr:Cell>
        <gmr:Cell Col="5" Row="32" ValueType="60">CH3</gmr:Cell>
        <gmr:Cell Col="6" Row="33" ValueType="60"> </gmr:Cell>
        <gmr:Cell Col="0" Row="35" ValueType="60">Uric Acid</gmr:Cell>
        <gmr:Cell Col="1" Row="35" ValueType="30">4</gmr:Cell>
        <gmr:Cell Col="2" Row="35" ValueType="30">5</gmr:Cell>
        <gmr:Cell Col="3" Row="35" ValueType="30">4</gmr:Cell>
        <gmr:Cell Col="4" Row="35" ValueType="30">3</gmr:Cell>
        <gmr:Cell Col="6" Row="35">=B36*B5+C36*C5+D36*D5+E36*E5</gmr:Cell>
      </gmr:Cells>
      <gmr:MergedRegions>
        <gmr:Merge>I26:I31</gmr:Merge>
        <gmr:Merge>K26:M43</gmr:Merge>
        <gmr:Merge>I4:I5</gmr:Merge>
        <gmr:Merge>K4:M4</gmr:Merge>
      </gmr:MergedRegions>
      <gmr:SheetLayout TopLeft="A1"/>
      <gmr:Solver ProblemType="1" Inputs="" MaxTime="0" MaxIter="0" NonNeg="1" Discr="0" AutoScale="0" ShowIter="0" AnswerR="0" SensitivityR="0" LimitsR="0" PerformR="0" ProgramR="0"/>
    </gmr:Sheet>
    <gmr:Sheet DisplayFormulas="0" HideZero="0" HideGrid="0" HideColHeader="0" HideRowHeader="0" DisplayOutlines="1" OutlineSymbolsBelow="1" OutlineSymbolsRight="1" TabColor="0:FFFF:0" TabTextColor="0:0:0">
      <gmr:Name>Bursell, 1965</gmr:Name>
      <gmr:MaxCol>21</gmr:MaxCol>
      <gmr:MaxRow>46</gmr:MaxRow>
      <gmr:Zoom>1</gmr:Zoom>
      <gmr:PrintInformation>
        <gmr:Margins>
          <gmr:top Points="11.3" PrefUnit="mm"/>
          <gmr:bottom Points="11.3" PrefUnit="mm"/>
          <gmr:left Points="11.3" PrefUnit="Pt"/>
          <gmr:right Points="11.3" PrefUnit="Pt"/>
          <gmr:header Points="11.3" PrefUnit="Pt"/>
          <gmr:footer Points="11.3" PrefUnit="Pt"/>
        </gmr:Margins>
        <gmr:Scale type="percentage" percentage="100"/>
        <gmr:vcenter value="0"/>
        <gmr:hcenter value="1"/>
        <gmr:grid value="0"/>
        <gmr:even_if_only_styles value="0"/>
        <gmr:monochrome value="0"/>
        <gmr:draft value="0"/>
        <gmr:titles value="0"/>
        <gmr:order>r_then_d</gmr:order>
        <gmr:orientation>landscape</gmr:orientation>
        <gmr:Header Left="" Middle="&amp;[TAB]" Right=""/>
        <gmr:Footer Left="" Middle="Page &amp;[PAGE]" Right=""/>
        <gmr:paper>A4</gmr:paper>
      </gmr:PrintInformation>
      <gmr:Styles>
        <gmr:StyleRegion startCol="0" startRow="7" endCol="0" endRow="7">
          <gmr:Style HAlign="8" VAlign="4" WrapText="1" ShrinkToFit="0" Rotation="0" Shade="0" Indent="0" Locked="1" Hidden="0" Fore="0:0:0" Back="FFFF:FFFF:FFFF" PatternColor="0:0:0" Format="General">
            <gmr:Font Unit="9" Bold="0" Italic="0" Underline="0" StrikeThrough="0">Helvetica</gmr:Font>
            <gmr:StyleBorder>
              <gmr:Top Style="0"/>
              <gmr:Bottom Style="5" Color="0:0:0"/>
              <gmr:Left Style="5" Color="0:0:0"/>
              <gmr:Right Style="5" Color="0:0:0"/>
              <gmr:Diagonal Style="0"/>
              <gmr:Rev-Diagonal Style="0"/>
            </gmr:StyleBorder>
          </gmr:Style>
        </gmr:StyleRegion>
        <gmr:StyleRegion startCol="2" startRow="28" endCol="2" endRow="28">
          <gmr:Style HAlign="1" VAlign="2" WrapText="0" ShrinkToFit="0" Rotation="0" Shade="0" Indent="0" Locked="1" Hidden="0" Fore="0:0:0" Back="FFFF:FFFF:FFFF" PatternColor="0:0:0" Format="General">
            <gmr:Font Unit="9" Bold="0" Italic="0" Underline="0" StrikeThrough="0">Helvetica</gmr:Font>
            <gmr:StyleBorder>
              <gmr:Top Style="5" Color="0:0:0"/>
              <gmr:Bottom Style="0"/>
              <gmr:Left Style="0"/>
              <gmr:Right Style="5" Color="0:0:0"/>
              <gmr:Diagonal Style="0"/>
              <gmr:Rev-Diagonal Style="0"/>
            </gmr:StyleBorder>
          </gmr:Style>
        </gmr:StyleRegion>
        <gmr:StyleRegion startCol="2" startRow="33" endCol="2" endRow="35">
          <gmr:Style HAlign="1" VAlign="2" WrapText="1" ShrinkToFit="0" Rotation="0" Shade="0" Indent="0" Locked="1" Hidden="0" Fore="0:0:0" Back="FFFF:FFFF:FFFF" PatternColor="0:0:0" Format="General">
            <gmr:Font Unit="9" Bold="0" Italic="0" Underline="0" StrikeThrough="0">Helvetica</gmr:Font>
            <gmr:StyleBorder>
              <gmr:Top Style="0"/>
              <gmr:Bottom Style="0"/>
              <gmr:Left Style="0"/>
              <gmr:Right Style="5" Color="0:0:0"/>
              <gmr:Diagonal Style="0"/>
              <gmr:Rev-Diagonal Style="0"/>
            </gmr:StyleBorder>
          </gmr:Style>
        </gmr:StyleRegion>
        <gmr:StyleRegion startCol="1" startRow="28" endCol="1" endRow="28">
          <gmr:Style HAlign="1" VAlign="2" WrapText="0" ShrinkToFit="0" Rotation="0" Shade="0" Indent="0" Locked="1" Hidden="0" Fore="0:0:0" Back="FFFF:FFFF:FFFF" PatternColor="0:0:0" Format="General">
            <gmr:Font Unit="9" Bold="0" Italic="0" Underline="0" StrikeThrough="0">Helvetica</gmr:Font>
            <gmr:StyleBorder>
              <gmr:Top Style="5" Color="0:0:0"/>
              <gmr:Bottom Style="0"/>
              <gmr:Left Style="5" Color="0:0:0"/>
              <gmr:Right Style="1" Color="0:0:0"/>
              <gmr:Diagonal Style="0"/>
              <gmr:Rev-Diagonal Style="0"/>
            </gmr:StyleBorder>
          </gmr:Style>
        </gmr:StyleRegion>
        <gmr:StyleRegion startCol="64" startRow="256" endCol="255" endRow="4095">
          <gmr:Style HAlign="1" VAlign="2" WrapText="0" ShrinkToFit="0" Rotation="0" Shade="0" Indent="0" Locked="1" Hidden="0" Fore="0:0:0" Back="FFFF:FFFF:FFFF" PatternColor="0:0:0" Format="General">
            <gmr:Font Unit="9" Bold="0" Italic="0" Underline="0" StrikeThrough="0">Helvetica</gmr:Font>
            <gmr:StyleBorder>
              <gmr:Top Style="0"/>
              <gmr:Bottom Style="0"/>
              <gmr:Left Style="0"/>
              <gmr:Right Style="0"/>
              <gmr:Diagonal Style="0"/>
              <gmr:Rev-Diagonal Style="0"/>
            </gmr:StyleBorder>
          </gmr:Style>
        </gmr:StyleRegion>
        <gmr:StyleRegion startCol="1" startRow="33" endCol="1" endRow="35">
          <gmr:Style HAlign="1" VAlign="2" WrapText="1" ShrinkToFit="0" Rotation="0" Shade="0" Indent="0" Locked="1" Hidden="0" Fore="0:0:0" Back="FFFF:FFFF:FFFF" PatternColor="0:0:0" Format="General">
            <gmr:Font Unit="9" Bold="0" Italic="0" Underline="0" StrikeThrough="0">Helvetica</gmr:Font>
            <gmr:StyleBorder>
              <gmr:Top Style="0"/>
              <gmr:Bottom Style="0"/>
              <gmr:Left Style="0"/>
              <gmr:Right Style="0"/>
              <gmr:Diagonal Style="0"/>
              <gmr:Rev-Diagonal Style="0"/>
            </gmr:StyleBorder>
          </gmr:Style>
        </gmr:StyleRegion>
        <gmr:StyleRegion startCol="0" startRow="33" endCol="0" endRow="35">
          <gmr:Style HAlign="1" VAlign="2" WrapText="1" ShrinkToFit="0" Rotation="0" Shade="0" Indent="0" Locked="1" Hidden="0" Fore="0:0:0" Back="FFFF:FFFF:FFFF" PatternColor="0:0:0" Format="General">
            <gmr:Font Unit="9" Bold="0" Italic="0" Underline="0" StrikeThrough="0">Helvetica</gmr:Font>
            <gmr:StyleBorder>
              <gmr:Top Style="0"/>
              <gmr:Bottom Style="0"/>
              <gmr:Left Style="5" Color="0:0:0"/>
              <gmr:Right Style="0"/>
              <gmr:Diagonal Style="0"/>
              <gmr:Rev-Diagonal Style="0"/>
            </gmr:StyleBorder>
          </gmr:Style>
        </gmr:StyleRegion>
        <gmr:StyleRegion startCol="15" startRow="5" endCol="15" endRow="5">
          <gmr:Style HAlign="8" VAlign="2" WrapText="0" ShrinkToFit="0" Rotation="0" Shade="0" Indent="0" Locked="1" Hidden="0" Fore="0:0:FF00" Back="FFFF:FFFF:FFFF" PatternColor="0:0:0" Format="General">
            <gmr:Font Unit="9" Bold="0" Italic="0" Underline="0" StrikeThrough="0">Helvetica</gmr:Font>
            <gmr:StyleBorder>
              <gmr:Top Style="5" Color="0:0:0"/>
              <gmr:Bottom Style="0"/>
              <gmr:Left Style="0"/>
              <gmr:Right Style="5" Color="0:0:0"/>
              <gmr:Diagonal Style="0"/>
              <gmr:Rev-Diagonal Style="0"/>
            </gmr:StyleBorder>
          </gmr:Style>
        </gmr:StyleRegion>
        <gmr:StyleRegion startCol="14" startRow="5" endCol="14" endRow="5">
          <gmr:Style HAlign="8" VAlign="2" WrapText="0" ShrinkToFit="0" Rotation="0" Shade="0" Indent="0" Locked="1" Hidden="0" Fore="0:0:FF00" Back="FFFF:FFFF:FFFF" PatternColor="0:0:0" Format="General">
            <gmr:Font Unit="9" Bold="0" Italic="0" Underline="0" StrikeThrough="0">Helvetica</gmr:Font>
            <gmr:StyleBorder>
              <gmr:Top Style="5" Color="0:0:0"/>
              <gmr:Bottom Style="5" Color="0:0:0"/>
              <gmr:Left Style="0"/>
              <gmr:Right Style="5" Color="0:0:0"/>
              <gmr:Diagonal Style="0"/>
              <gmr:Rev-Diagonal Style="0"/>
            </gmr:StyleBorder>
          </gmr:Style>
        </gmr:StyleRegion>
        <gmr:StyleRegion startCol="19" startRow="38" endCol="19" endRow="47">
          <gmr:Style HAlign="1" VAlign="2" WrapText="0" ShrinkToFit="0" Rotation="0" Shade="0" Indent="0" Locked="1" Hidden="0" Fore="0:0:0" Back="FFFF:FFFF:FFFF" PatternColor="0:0:0" Format="General">
            <gmr:Font Unit="9" Bold="0" Italic="0" Underline="0" StrikeThrough="0">Helvetica</gmr:Font>
            <gmr:StyleBorder>
              <gmr:Top Style="0"/>
              <gmr:Bottom Style="0"/>
              <gmr:Left Style="0"/>
              <gmr:Right Style="0"/>
              <gmr:Diagonal Style="0"/>
              <gmr:Rev-Diagonal Style="0"/>
            </gmr:StyleBorder>
          </gmr:Style>
        </gmr:StyleRegion>
        <gmr:StyleRegion startCol="13" startRow="5" endCol="13" endRow="5">
          <gmr:Style HAlign="8" VAlign="2" WrapText="0" ShrinkToFit="0" Rotation="0" Shade="0" Indent="0" Locked="1" Hidden="0" Fore="0:0:FF00" Back="FFFF:FFFF:FFFF" PatternColor="0:0:0" Format="General">
            <gmr:Font Unit="9" Bold="0" Italic="0" Underline="0" StrikeThrough="0">Helvetica</gmr:Font>
            <gmr:StyleBorder>
              <gmr:Top Style="5" Color="0:0:0"/>
              <gmr:Bottom Style="5" Color="0:0:0"/>
              <gmr:Left Style="5" Color="0:0:0"/>
              <gmr:Right Style="0"/>
              <gmr:Diagonal Style="0"/>
              <gmr:Rev-Diagonal Style="0"/>
            </gmr:StyleBorder>
          </gmr:Style>
        </gmr:StyleRegion>
        <gmr:StyleRegion startCol="16" startRow="32" endCol="18" endRow="47">
          <gmr:Style HAlign="1" VAlign="2" WrapText="0" ShrinkToFit="0" Rotation="0" Shade="0" Indent="0" Locked="1" Hidden="0" Fore="0:0:0" Back="FFFF:FFFF:FFFF" PatternColor="0:0:0" Format="General">
            <gmr:Font Unit="9" Bold="0" Italic="0" Underline="0" StrikeThrough="0">Helvetica</gmr:Font>
            <gmr:StyleBorder>
              <gmr:Top Style="0"/>
              <gmr:Bottom Style="0"/>
              <gmr:Left Style="0"/>
              <gmr:Right Style="0"/>
              <gmr:Diagonal Style="0"/>
              <gmr:Rev-Diagonal Style="0"/>
            </gmr:StyleBorder>
          </gmr:Style>
        </gmr:StyleRegion>
        <gmr:StyleRegion startCol="15" startRow="9" endCol="15" endRow="26">
          <gmr:Style HAlign="1" VAlign="2" WrapText="0" ShrinkToFit="0" Rotation="0" Shade="0" Indent="0" Locked="1" Hidden="0" Fore="0:0:FF00" Back="FFFF:FFFF:FFFF" PatternColor="0:0:0" Format="0.0">
            <gmr:Font Unit="9" Bold="0" Italic="0" Underline="0" StrikeThrough="0">Helvetica</gmr:Font>
            <gmr:StyleBorder>
              <gmr:Top Style="0"/>
              <gmr:Bottom Style="0"/>
              <gmr:Left Style="0"/>
              <gmr:Right Style="5" Color="0:0:0"/>
              <gmr:Diagonal Style="0"/>
              <gmr:Rev-Diagonal Style="0"/>
            </gmr:StyleBorder>
          </gmr:Style>
        </gmr:StyleRegion>
        <gmr:StyleRegion startCol="12" startRow="5" endCol="12" endRow="5">
          <gmr:Style HAlign="8" VAlign="2" WrapText="0" ShrinkToFit="0" Rotation="0" Shade="0" Indent="0" Locked="1" Hidden="0" Fore="0:0:FF00" Back="FFFF:FFFF:FFFF" PatternColor="0:0:0" Format="General">
            <gmr:Font Unit="9" Bold="0" Italic="0" Underline="0" StrikeThrough="0">Helvetica</gmr:Font>
            <gmr:StyleBorder>
              <gmr:Top Style="0"/>
              <gmr:Bottom Style="0"/>
              <gmr:Left Style="5" Color="0:0:0"/>
              <gmr:Right Style="0"/>
              <gmr:Diagonal Style="0"/>
              <gmr:Rev-Diagonal Style="0"/>
            </gmr:StyleBorder>
          </gmr:Style>
        </gmr:StyleRegion>
        <gmr:StyleRegion startCol="14" startRow="9" endCol="14" endRow="26">
          <gmr:Style HAlign="1" VAlign="2" WrapText="0" ShrinkToFit="0" Rotation="0" Shade="0" Indent="0" Locked="1" Hidden="0" Fore="0:0:FF00" Back="FFFF:FFFF:FFFF" PatternColor="0:0:0" Format="0.000">
            <gmr:Font Unit="9" Bold="0" Italic="0" Underline="0" StrikeThrough="0">Helvetica</gmr:Font>
            <gmr:StyleBorder>
              <gmr:Top Style="0"/>
              <gmr:Bottom Style="0"/>
              <gmr:Left Style="0"/>
              <gmr:Right Style="0"/>
              <gmr:Diagonal Style="0"/>
              <gmr:Rev-Diagonal Style="0"/>
            </gmr:StyleBorder>
          </gmr:Style>
        </gmr:StyleRegion>
        <gmr:StyleRegion startCol="11" startRow="5" endCol="11" endRow="5">
          <gmr:Style HAlign="8" VAlign="2" WrapText="0" ShrinkToFit="0" Rotation="0" Shade="0" Indent="0" Locked="1" Hidden="0" Fore="0:0:FF00" Back="FFFF:FFFF:FFFF" PatternColor="0:0:0" Format="General">
            <gmr:Font Unit="9" Bold="0" Italic="0" Underline="0" StrikeThrough="0">Helvetica</gmr:Font>
            <gmr:StyleBorder>
              <gmr:Top Style="0"/>
              <gmr:Bottom Style="5" Color="0:0:0"/>
              <gmr:Left Style="0"/>
              <gmr:Right Style="0"/>
              <gmr:Diagonal Style="0"/>
              <gmr:Rev-Diagonal Style="0"/>
            </gmr:StyleBorder>
          </gmr:Style>
        </gmr:StyleRegion>
        <gmr:StyleRegion startCol="13" startRow="9" endCol="13" endRow="26">
          <gmr:Style HAlign="1" VAlign="2" WrapText="0" ShrinkToFit="0" Rotation="0" Shade="0" Indent="0" Locked="1" Hidden="0" Fore="0:0:FF00" Back="FFFF:FFFF:FFFF" PatternColor="0:0:0" Format="0">
            <gmr:Font Unit="9" Bold="0" Italic="0" Underline="0" StrikeThrough="0">Helvetica</gmr:Font>
            <gmr:StyleBorder>
              <gmr:Top Style="0"/>
              <gmr:Bottom Style="0"/>
              <gmr:Left Style="0"/>
              <gmr:Right Style="0"/>
              <gmr:Diagonal Style="0"/>
              <gmr:Rev-Diagonal Style="0"/>
            </gmr:StyleBorder>
          </gmr:Style>
        </gmr:StyleRegion>
        <gmr:StyleRegion startCol="10" startRow="5" endCol="10" endRow="5">
          <gmr:Style HAlign="8" VAlign="2" WrapText="0" ShrinkToFit="0" Rotation="0" Shade="0" Indent="0" Locked="1" Hidden="0" Fore="0:0:FF00" Back="FFFF:FFFF:FFFF" PatternColor="0:0:0" Format="General">
            <gmr:Font Unit="9" Bold="0" Italic="0" Underline="0" StrikeThrough="0">Helvetica</gmr:Font>
            <gmr:StyleBorder>
              <gmr:Top Style="0"/>
              <gmr:Bottom Style="5" Color="0:0:0"/>
              <gmr:Left Style="5" Color="0:0:0"/>
              <gmr:Right Style="0"/>
              <gmr:Diagonal Style="0"/>
              <gmr:Rev-Diagonal Style="0"/>
            </gmr:StyleBorder>
          </gmr:Style>
        </gmr:StyleRegion>
        <gmr:StyleRegion startCol="12" startRow="9" endCol="12" endRow="26">
          <gmr:Style HAlign="1" VAlign="2" WrapText="0" ShrinkToFit="0" Rotation="0" Shade="0" Indent="0" Locked="1" Hidden="0" Fore="0:0:FF00" Back="FFFF:FFFF:FFFF" PatternColor="0:0:0" Format="0.0">
            <gmr:Font Unit="9" Bold="0" Italic="0" Underline="0" StrikeThrough="0">Helvetica</gmr:Font>
            <gmr:StyleBorder>
              <gmr:Top Style="0"/>
              <gmr:Bottom Style="0"/>
              <gmr:Left Style="0"/>
              <gmr:Right Style="5" Color="0:0:0"/>
              <gmr:Diagonal Style="0"/>
              <gmr:Rev-Diagonal Style="0"/>
            </gmr:StyleBorder>
          </gmr:Style>
        </gmr:StyleRegion>
        <gmr:StyleRegion startCol="11" startRow="9" endCol="11" endRow="26">
          <gmr:Style HAlign="1" VAlign="2" WrapText="0" ShrinkToFit="0" Rotation="0" Shade="0" Indent="0" Locked="1" Hidden="0" Fore="0:0:FF00" Back="FFFF:FFFF:FFFF" PatternColor="0:0:0" Format="0.000">
            <gmr:Font Unit="9" Bold="0" Italic="0" Underline="0" StrikeThrough="0">Helvetica</gmr:Font>
            <gmr:StyleBorder>
              <gmr:Top Style="0"/>
              <gmr:Bottom Style="0"/>
              <gmr:Left Style="0"/>
              <gmr:Right Style="0"/>
              <gmr:Diagonal Style="0"/>
              <gmr:Rev-Diagonal Style="0"/>
            </gmr:StyleBorder>
          </gmr:Style>
        </gmr:StyleRegion>
        <gmr:StyleRegion startCol="10" startRow="9" endCol="10" endRow="26">
          <gmr:Style HAlign="1" VAlign="2" WrapText="0" ShrinkToFit="0" Rotation="0" Shade="0" Indent="0" Locked="1" Hidden="0" Fore="0:0:FF00" Back="FFFF:FFFF:FFFF" PatternColor="0:0:0" Format="0">
            <gmr:Font Unit="9" Bold="0" Italic="0" Underline="0" StrikeThrough="0">Helvetica</gmr:Font>
            <gmr:StyleBorder>
              <gmr:Top Style="0"/>
              <gmr:Bottom Style="0"/>
              <gmr:Left Style="5" Color="0:0:0"/>
              <gmr:Right Style="0"/>
              <gmr:Diagonal Style="0"/>
              <gmr:Rev-Diagonal Style="0"/>
            </gmr:StyleBorder>
          </gmr:Style>
        </gmr:StyleRegion>
        <gmr:StyleRegion startCol="6" startRow="5" endCol="7" endRow="5">
          <gmr:Style HAlign="8" VAlign="2" WrapText="0" ShrinkToFit="0" Rotation="0" Shade="0" Indent="0" Locked="1" Hidden="0" Fore="0:0:0" Back="FFFF:FFFF:FFFF" PatternColor="0:0:0" Format="General">
            <gmr:Font Unit="9" Bold="0" Italic="0" Underline="0" StrikeThrough="0">Helvetica</gmr:Font>
            <gmr:StyleBorder>
              <gmr:Top Style="5" Color="0:0:0"/>
              <gmr:Bottom Style="5" Color="0:0:0"/>
              <gmr:Left Style="0"/>
              <gmr:Right Style="5" Color="0:0:0"/>
              <gmr:Diagonal Style="0"/>
              <gmr:Rev-Diagonal Style="0"/>
            </gmr:StyleBorder>
          </gmr:Style>
        </gmr:StyleRegion>
        <gmr:StyleRegion startCol="5" startRow="5" endCol="5" endRow="5">
          <gmr:Style HAlign="8" VAlign="2" WrapText="0" ShrinkToFit="0" Rotation="0" Shade="0" Indent="0" Locked="1" Hidden="0" Fore="0:0:0" Back="FFFF:FFFF:FFFF" PatternColor="0:0:0" Format="General">
            <gmr:Font Unit="9" Bold="0" Italic="0" Underline="0" StrikeThrough="0">Helvetica</gmr:Font>
            <gmr:StyleBorder>
              <gmr:Top Style="5" Color="0:0:0"/>
              <gmr:Bottom Style="5" Color="0:0:0"/>
              <gmr:Left Style="0"/>
              <gmr:Right Style="0"/>
              <gmr:Diagonal Style="0"/>
              <gmr:Rev-Diagonal Style="0"/>
            </gmr:StyleBorder>
          </gmr:Style>
        </gmr:StyleRegion>
        <gmr:StyleRegion startCol="7" startRow="8" endCol="7" endRow="26">
          <gmr:Style HAlign="1" VAlign="2" WrapText="0" ShrinkToFit="0" Rotation="0" Shade="0" Indent="0" Locked="1" Hidden="0" Fore="0:0:0" Back="FFFF:FFFF:FFFF" PatternColor="0:0:0" Format="General">
            <gmr:Font Unit="9" Bold="0" Italic="0" Underline="0" StrikeThrough="0">Helvetica</gmr:Font>
            <gmr:StyleBorder>
              <gmr:Top Style="0"/>
              <gmr:Bottom Style="0"/>
              <gmr:Left Style="0"/>
              <gmr:Right Style="5" Color="0:0:0"/>
              <gmr:Diagonal Style="0"/>
              <gmr:Rev-Diagonal Style="0"/>
            </gmr:StyleBorder>
          </gmr:Style>
        </gmr:StyleRegion>
        <gmr:StyleRegion startCol="4" startRow="5" endCol="4" endRow="5">
          <gmr:Style HAlign="8" VAlign="2" WrapText="0" ShrinkToFit="0" Rotation="0" Shade="0" Indent="0" Locked="1" Hidden="0" Fore="0:0:0" Back="FFFF:FFFF:FFFF" PatternColor="0:0:0" Format="General">
            <gmr:Font Unit="9" Bold="0" Italic="0" Underline="0" StrikeThrough="0">Helvetica</gmr:Font>
            <gmr:StyleBorder>
              <gmr:Top Style="5" Color="0:0:0"/>
              <gmr:Bottom Style="5" Color="0:0:0"/>
              <gmr:Left Style="5" Color="0:0:0"/>
              <gmr:Right Style="0"/>
              <gmr:Diagonal Style="0"/>
              <gmr:Rev-Diagonal Style="0"/>
            </gmr:StyleBorder>
          </gmr:Style>
        </gmr:StyleRegion>
        <gmr:StyleRegion startCol="6" startRow="25" endCol="6" endRow="26">
          <gmr:Style HAlign="1" VAlign="2" WrapText="0" ShrinkToFit="0" Rotation="0" Shade="0" Indent="0" Locked="1" Hidden="0" Fore="0:0:0" Back="FFFF:FFFF:FFFF" PatternColor="0:0:0" Format="0.000">
            <gmr:Font Unit="9" Bold="0" Italic="0" Underline="0" StrikeThrough="0">Helvetica</gmr:Font>
            <gmr:StyleBorder>
              <gmr:Top Style="0"/>
              <gmr:Bottom Style="0"/>
              <gmr:Left Style="1" Color="0:0:0"/>
              <gmr:Right Style="1" Color="0:0:0"/>
              <gmr:Diagonal Style="0"/>
              <gmr:Rev-Diagonal Style="0"/>
            </gmr:StyleBorder>
          </gmr:Style>
        </gmr:StyleRegion>
        <gmr:StyleRegion startCol="4" startRow="8" endCol="5" endRow="26">
          <gmr:Style HAlign="1" VAlign="2" WrapText="0" ShrinkToFit="0" Rotation="0" Shade="0" Indent="0" Locked="1" Hidden="0" Fore="0:0:0" Back="FFFF:FFFF:FFFF" PatternColor="0:0:0" Format="General">
            <gmr:Font Unit="9" Bold="0" Italic="0" Underline="0" StrikeThrough="0">Helvetica</gmr:Font>
            <gmr:StyleBorder>
              <gmr:Top Style="0"/>
              <gmr:Bottom Style="0"/>
              <gmr:Left Style="5" Color="0:0:0"/>
              <gmr:Right Style="0"/>
              <gmr:Diagonal Style="0"/>
              <gmr:Rev-Diagonal Style="0"/>
            </gmr:StyleBorder>
          </gmr:Style>
        </gmr:StyleRegion>
        <gmr:StyleRegion startCol="2" startRow="5" endCol="2" endRow="5">
          <gmr:Style HAlign="8" VAlign="2" WrapText="0" ShrinkToFit="0" Rotation="0" Shade="0" Indent="0" Locked="1" Hidden="0" Fore="0:0:0" Back="FFFF:FFFF:FFFF" PatternColor="0:0:0" Format="General">
            <gmr:Font Unit="9" Bold="1" Italic="0" Underline="0" StrikeThrough="0">Helvetica</gmr:Font>
            <gmr:StyleBorder>
              <gmr:Top Style="5" Color="0:0:0"/>
              <gmr:Bottom Style="5" Color="0:0:0"/>
              <gmr:Left Style="0"/>
              <gmr:Right Style="5" Color="0:0:0"/>
              <gmr:Diagonal Style="0"/>
              <gmr:Rev-Diagonal Style="0"/>
            </gmr:StyleBorder>
          </gmr:Style>
        </gmr:StyleRegion>
        <gmr:StyleRegion startCol="1" startRow="5" endCol="1" endRow="5">
          <gmr:Style HAlign="8" VAlign="2" WrapText="0" ShrinkToFit="0" Rotation="0" Shade="0" Indent="0" Locked="1" Hidden="0" Fore="0:0:0" Back="FFFF:FFFF:FFFF" PatternColor="0:0:0" Format="General">
            <gmr:Font Unit="9" Bold="1" Italic="0" Underline="0" StrikeThrough="0">Helvetica</gmr:Font>
            <gmr:StyleBorder>
              <gmr:Top Style="5" Color="0:0:0"/>
              <gmr:Bottom Style="5" Color="0:0:0"/>
              <gmr:Left Style="0"/>
              <gmr:Right Style="0"/>
              <gmr:Diagonal Style="0"/>
              <gmr:Rev-Diagonal Style="0"/>
            </gmr:StyleBorder>
          </gmr:Style>
        </gmr:StyleRegion>
        <gmr:StyleRegion startCol="0" startRow="5" endCol="0" endRow="5">
          <gmr:Style HAlign="8" VAlign="2" WrapText="0" ShrinkToFit="0" Rotation="0" Shade="0" Indent="0" Locked="1" Hidden="0" Fore="0:0:0" Back="FFFF:FFFF:FFFF" PatternColor="0:0:0" Format="General">
            <gmr:Font Unit="9" Bold="1" Italic="0" Underline="0" StrikeThrough="0">Helvetica</gmr:Font>
            <gmr:StyleBorder>
              <gmr:Top Style="5" Color="0:0:0"/>
              <gmr:Bottom Style="5" Color="0:0:0"/>
              <gmr:Left Style="5" Color="0:0:0"/>
              <gmr:Right Style="0"/>
              <gmr:Diagonal Style="0"/>
              <gmr:Rev-Diagonal Style="0"/>
            </gmr:StyleBorder>
          </gmr:Style>
        </gmr:StyleRegion>
        <gmr:StyleRegion startCol="0" startRow="8" endCol="0" endRow="26">
          <gmr:Style HAlign="1" VAlign="2" WrapText="0" ShrinkToFit="0" Rotation="0" Shade="0" Indent="0" Locked="1" Hidden="0" Fore="0:0:0" Back="FFFF:FFFF:FFFF" PatternColor="0:0:0" Format="General">
            <gmr:Font Unit="9" Bold="0" Italic="0" Underline="0" StrikeThrough="0">Helvetica</gmr:Font>
            <gmr:StyleBorder>
              <gmr:Top Style="0"/>
              <gmr:Bottom Style="0"/>
              <gmr:Left Style="5" Color="0:0:0"/>
              <gmr:Right Style="5" Color="0:0:0"/>
              <gmr:Diagonal Style="0"/>
              <gmr:Rev-Diagonal Style="0"/>
            </gmr:StyleBorder>
          </gmr:Style>
        </gmr:StyleRegion>
        <gmr:StyleRegion startCol="16" startRow="16" endCol="19" endRow="31">
          <gmr:Style HAlign="1" VAlign="2" WrapText="0" ShrinkToFit="0" Rotation="0" Shade="0" Indent="0" Locked="1" Hidden="0" Fore="0:0:0" Back="FFFF:FFFF:FFFF" PatternColor="0:0:0" Format="General">
            <gmr:Font Unit="9" Bold="0" Italic="0" Underline="0" StrikeThrough="0">Helvetica</gmr:Font>
            <gmr:StyleBorder>
              <gmr:Top Style="0"/>
              <gmr:Bottom Style="0"/>
              <gmr:Left Style="0"/>
              <gmr:Right Style="0"/>
              <gmr:Diagonal Style="0"/>
              <gmr:Rev-Diagonal Style="0"/>
            </gmr:StyleBorder>
          </gmr:Style>
        </gmr:StyleRegion>
        <gmr:StyleRegion startCol="15" startRow="3" endCol="15" endRow="3">
          <gmr:Style HAlign="8" VAlign="2" WrapText="0" ShrinkToFit="0" Rotation="0" Shade="0" Indent="0" Locked="1" Hidden="0" Fore="0:0:0" Back="FFFF:FFFF:FFFF" PatternColor="0:0:0" Format="General">
            <gmr:Font Unit="10" Bold="1" Italic="0" Underline="0" StrikeThrough="0">Helvetica</gmr:Font>
            <gmr:StyleBorder>
              <gmr:Top Style="5" Color="0:0:0"/>
              <gmr:Bottom Style="5" Color="0:0:0"/>
              <gmr:Left Style="0"/>
              <gmr:Right Style="5" Color="0:0:0"/>
              <gmr:Diagonal Style="0"/>
              <gmr:Rev-Diagonal Style="0"/>
            </gmr:StyleBorder>
          </gmr:Style>
        </gmr:StyleRegion>
        <gmr:StyleRegion startCol="14" startRow="3" endCol="14" endRow="3">
          <gmr:Style HAlign="8" VAlign="2" WrapText="0" ShrinkToFit="0" Rotation="0" Shade="0" Indent="0" Locked="1" Hidden="0" Fore="0:0:0" Back="FFFF:FFFF:FFFF" PatternColor="0:0:0" Format="General">
            <gmr:Font Unit="10" Bold="1" Italic="0" Underline="0" StrikeThrough="0">Helvetica</gmr:Font>
            <gmr:StyleBorder>
              <gmr:Top Style="5" Color="0:0:0"/>
              <gmr:Bottom Style="5" Color="0:0:0"/>
              <gmr:Left Style="0"/>
              <gmr:Right Style="0"/>
              <gmr:Diagonal Style="0"/>
              <gmr:Rev-Diagonal Style="0"/>
            </gmr:StyleBorder>
          </gmr:Style>
        </gmr:StyleRegion>
        <gmr:StyleRegion startCol="13" startRow="3" endCol="13" endRow="3">
          <gmr:Style HAlign="8" VAlign="2" WrapText="0" ShrinkToFit="0" Rotation="0" Shade="0" Indent="0" Locked="1" Hidden="0" Fore="0:0:0" Back="FFFF:FFFF:FFFF" PatternColor="0:0:0" Format="General">
            <gmr:Font Unit="10" Bold="1" Italic="0" Underline="0" StrikeThrough="0">Helvetica</gmr:Font>
            <gmr:StyleBorder>
              <gmr:Top Style="5" Color="0:0:0"/>
              <gmr:Bottom Style="5" Color="0:0:0"/>
              <gmr:Left Style="0"/>
              <gmr:Right Style="5" Color="0:0:0"/>
              <gmr:Diagonal Style="0"/>
              <gmr:Rev-Diagonal Style="0"/>
            </gmr:StyleBorder>
          </gmr:Style>
        </gmr:StyleRegion>
        <gmr:StyleRegion startCol="11" startRow="3" endCol="12" endRow="3">
          <gmr:Style HAlign="8" VAlign="2" WrapText="0" ShrinkToFit="0" Rotation="0" Shade="0" Indent="0" Locked="1" Hidden="0" Fore="0:0:0" Back="FFFF:FFFF:FFFF" PatternColor="0:0:0" Format="General">
            <gmr:Font Unit="10" Bold="1" Italic="0" Underline="0" StrikeThrough="0">Helvetica</gmr:Font>
            <gmr:StyleBorder>
              <gmr:Top Style="5" Color="0:0:0"/>
              <gmr:Bottom Style="5" Color="0:0:0"/>
              <gmr:Left Style="0"/>
              <gmr:Right Style="0"/>
              <gmr:Diagonal Style="0"/>
              <gmr:Rev-Diagonal Style="0"/>
            </gmr:StyleBorder>
          </gmr:Style>
        </gmr:StyleRegion>
        <gmr:StyleRegion startCol="14" startRow="31" endCol="15" endRow="31">
          <gmr:Style HAlign="1" VAlign="2" WrapText="0" ShrinkToFit="0" Rotation="0" Shade="0" Indent="0" Locked="1" Hidden="0" Fore="0:0:0" Back="FFFF:FFFF:FFFF" PatternColor="0:0:0" Format="General">
            <gmr:Font Unit="9" Bold="0" Italic="0" Underline="0" StrikeThrough="0">Helvetica</gmr:Font>
            <gmr:StyleBorder>
              <gmr:Top Style="0"/>
              <gmr:Bottom Style="0"/>
              <gmr:Left Style="0"/>
              <gmr:Right Style="0"/>
              <gmr:Diagonal Style="0"/>
              <gmr:Rev-Diagonal Style="0"/>
            </gmr:StyleBorder>
          </gmr:Style>
        </gmr:StyleRegion>
        <gmr:StyleRegion startCol="10" startRow="3" endCol="10" endRow="3">
          <gmr:Style HAlign="8" VAlign="2" WrapText="0" ShrinkToFit="0" Rotation="0" Shade="0" Indent="0" Locked="1" Hidden="0" Fore="0:0:0" Back="FFFF:FFFF:FFFF" PatternColor="0:0:0" Format="General">
            <gmr:Font Unit="10" Bold="1" Italic="0" Underline="0" StrikeThrough="0">Helvetica</gmr:Font>
            <gmr:StyleBorder>
              <gmr:Top Style="5" Color="0:0:0"/>
              <gmr:Bottom Style="5" Color="0:0:0"/>
              <gmr:Left Style="5" Color="0:0:0"/>
              <gmr:Right Style="0"/>
              <gmr:Diagonal Style="0"/>
              <gmr:Rev-Diagonal Style="0"/>
            </gmr:StyleBorder>
          </gmr:Style>
        </gmr:StyleRegion>
        <gmr:StyleRegion startCol="13" startRow="30" endCol="13" endRow="31">
          <gmr:Style HAlign="1" VAlign="2" WrapText="0" ShrinkToFit="0" Rotation="0" Shade="0" Indent="0" Locked="1" Hidden="0" Fore="0:0:0" Back="FFFF:FFFF:FFFF" PatternColor="0:0:0" Format="General">
            <gmr:Font Unit="9" Bold="0" Italic="0" Underline="0" StrikeThrough="0">Helvetica</gmr:Font>
            <gmr:StyleBorder>
              <gmr:Top Style="0"/>
              <gmr:Bottom Style="0"/>
              <gmr:Left Style="0"/>
              <gmr:Right Style="0"/>
              <gmr:Diagonal Style="0"/>
              <gmr:Rev-Diagonal Style="0"/>
            </gmr:StyleBorder>
          </gmr:Style>
        </gmr:StyleRegion>
        <gmr:StyleRegion startCol="12" startRow="31" endCol="12" endRow="31">
          <gmr:Style HAlign="1" VAlign="2" WrapText="0" ShrinkToFit="0" Rotation="0" Shade="0" Indent="0" Locked="1" Hidden="0" Fore="0:0:0" Back="FFFF:FFFF:FFFF" PatternColor="0:0:0" Format="General">
            <gmr:Font Unit="9" Bold="0" Italic="0" Underline="0" StrikeThrough="0">Helvetica</gmr:Font>
            <gmr:StyleBorder>
              <gmr:Top Style="0"/>
              <gmr:Bottom Style="0"/>
              <gmr:Left Style="0"/>
              <gmr:Right Style="0"/>
              <gmr:Diagonal Style="0"/>
              <gmr:Rev-Diagonal Style="0"/>
            </gmr:StyleBorder>
          </gmr:Style>
        </gmr:StyleRegion>
        <gmr:StyleRegion startCol="7" startRow="3" endCol="7" endRow="3">
          <gmr:Style HAlign="8" VAlign="2" WrapText="0" ShrinkToFit="0" Rotation="0" Shade="0" Indent="0" Locked="1" Hidden="0" Fore="0:0:0" Back="FFFF:FFFF:FFFF" PatternColor="0:0:0" Format="General">
            <gmr:Font Unit="10" Bold="1" Italic="0" Underline="0" StrikeThrough="0">Helvetica</gmr:Font>
            <gmr:StyleBorder>
              <gmr:Top Style="5" Color="0:0:0"/>
              <gmr:Bottom Style="0"/>
              <gmr:Left Style="0"/>
              <gmr:Right Style="5" Color="0:0:0"/>
              <gmr:Diagonal Style="0"/>
              <gmr:Rev-Diagonal Style="0"/>
            </gmr:StyleBorder>
          </gmr:Style>
        </gmr:StyleRegion>
        <gmr:StyleRegion startCol="5" startRow="3" endCol="6" endRow="3">
          <gmr:Style HAlign="8" VAlign="2" WrapText="0" ShrinkToFit="0" Rotation="0" Shade="0" Indent="0" Locked="1" Hidden="0" Fore="0:0:0" Back="FFFF:FFFF:FFFF" PatternColor="0:0:0" Format="General">
            <gmr:Font Unit="10" Bold="1" Italic="0" Underline="0" StrikeThrough="0">Helvetica</gmr:Font>
            <gmr:StyleBorder>
              <gmr:Top Style="5" Color="0:0:0"/>
              <gmr:Bottom Style="0"/>
              <gmr:Left Style="0"/>
              <gmr:Right Style="0"/>
              <gmr:Diagonal Style="0"/>
              <gmr:Rev-Diagonal Style="0"/>
            </gmr:StyleBorder>
          </gmr:Style>
        </gmr:StyleRegion>
        <gmr:StyleRegion startCol="4" startRow="3" endCol="4" endRow="3">
          <gmr:Style HAlign="8" VAlign="2" WrapText="0" ShrinkToFit="0" Rotation="0" Shade="0" Indent="0" Locked="1" Hidden="0" Fore="0:0:0" Back="FFFF:FFFF:FFFF" PatternColor="0:0:0" Format="General">
            <gmr:Font Unit="10" Bold="1" Italic="0" Underline="0" StrikeThrough="0">Helvetica</gmr:Font>
            <gmr:StyleBorder>
              <gmr:Top Style="5" Color="0:0:0"/>
              <gmr:Bottom Style="0"/>
              <gmr:Left Style="5" Color="0:0:0"/>
              <gmr:Right Style="0"/>
              <gmr:Diagonal Style="0"/>
              <gmr:Rev-Diagonal Style="0"/>
            </gmr:StyleBorder>
          </gmr:Style>
        </gmr:StyleRegion>
        <gmr:StyleRegion startCol="6" startRow="24" endCol="6" endRow="24">
          <gmr:Style HAlign="1" VAlign="2" WrapText="0" ShrinkToFit="0" Rotation="0" Shade="0" Indent="0" Locked="1" Hidden="0" Fore="0:0:0" Back="FFFF:FFFF:FFFF" PatternColor="0:0:0" Format="General">
            <gmr:Font Unit="9" Bold="0" Italic="0" Underline="0" StrikeThrough="0">Helvetica</gmr:Font>
            <gmr:StyleBorder>
              <gmr:Top Style="0"/>
              <gmr:Bottom Style="0"/>
              <gmr:Left Style="1" Color="0:0:0"/>
              <gmr:Right Style="1" Color="0:0:0"/>
              <gmr:Diagonal Style="0"/>
              <gmr:Rev-Diagonal Style="0"/>
            </gmr:StyleBorder>
          </gmr:Style>
        </gmr:StyleRegion>
        <gmr:StyleRegion startCol="2" startRow="3" endCol="2" endRow="3">
          <gmr:Style HAlign="1" VAlign="2" WrapText="0" ShrinkToFit="0" Rotation="0" Shade="0" Indent="0" Locked="1" Hidden="0" Fore="0:0:0" Back="FFFF:FFFF:FFFF" PatternColor="0:0:0" Format="General">
            <gmr:Font Unit="9" Bold="0" Italic="0" Underline="0" StrikeThrough="0">Helvetica</gmr:Font>
            <gmr:StyleBorder>
              <gmr:Top Style="0"/>
              <gmr:Bottom Style="0"/>
              <gmr:Left Style="0"/>
              <gmr:Right Style="0"/>
              <gmr:Diagonal Style="0"/>
              <gmr:Rev-Diagonal Style="0"/>
            </gmr:StyleBorder>
          </gmr:Style>
        </gmr:StyleRegion>
        <gmr:StyleRegion startCol="1" startRow="2" endCol="1" endRow="3">
          <gmr:Style HAlign="1" VAlign="2" WrapText="0" ShrinkToFit="0" Rotation="0" Shade="0" Indent="0" Locked="1" Hidden="0" Fore="0:0:0" Back="FFFF:FFFF:FFFF" PatternColor="0:0:0" Format="General">
            <gmr:Font Unit="9" Bold="0" Italic="0" Underline="0" StrikeThrough="0">Helvetica</gmr:Font>
            <gmr:StyleBorder>
              <gmr:Top Style="0"/>
              <gmr:Bottom Style="0"/>
              <gmr:Left Style="0"/>
              <gmr:Right Style="0"/>
              <gmr:Diagonal Style="0"/>
              <gmr:Rev-Diagonal Style="0"/>
            </gmr:StyleBorder>
          </gmr:Style>
        </gmr:StyleRegion>
        <gmr:StyleRegion startCol="0" startRow="3" endCol="0" endRow="3">
          <gmr:Style HAlign="1" VAlign="2" WrapText="0" ShrinkToFit="0" Rotation="0" Shade="0" Indent="0" Locked="1" Hidden="0" Fore="0:0:0" Back="FFFF:FFFF:FFFF" PatternColor="0:0:0" Format="General">
            <gmr:Font Unit="9" Bold="0" Italic="0" Underline="0" StrikeThrough="0">Helvetica</gmr:Font>
            <gmr:StyleBorder>
              <gmr:Top Style="0"/>
              <gmr:Bottom Style="0"/>
              <gmr:Left Style="0"/>
              <gmr:Right Style="0"/>
              <gmr:Diagonal Style="0"/>
              <gmr:Rev-Diagonal Style="0"/>
            </gmr:StyleBorder>
          </gmr:Style>
        </gmr:StyleRegion>
        <gmr:StyleRegion startCol="64" startRow="4096" endCol="255" endRow="65535">
          <gmr:Style HAlign="1" VAlign="2" WrapText="0" ShrinkToFit="0" Rotation="0" Shade="0" Indent="0" Locked="1" Hidden="0" Fore="0:0:0" Back="FFFF:FFFF:FFFF" PatternColor="0:0:0" Format="General">
            <gmr:Font Unit="9" Bold="0" Italic="0" Underline="0" StrikeThrough="0">Helvetica</gmr:Font>
            <gmr:StyleBorder>
              <gmr:Top Style="0"/>
              <gmr:Bottom Style="0"/>
              <gmr:Left Style="0"/>
              <gmr:Right Style="0"/>
              <gmr:Diagonal Style="0"/>
              <gmr:Rev-Diagonal Style="0"/>
            </gmr:StyleBorder>
          </gmr:Style>
        </gmr:StyleRegion>
        <gmr:StyleRegion startCol="23" startRow="2" endCol="23" endRow="15">
          <gmr:Style HAlign="1" VAlign="2" WrapText="0" ShrinkToFit="0" Rotation="0" Shade="0" Indent="0" Locked="1" Hidden="0" Fore="0:0:0" Back="FFFF:FFFF:FFFF" PatternColor="0:0:0" Format="General">
            <gmr:Font Unit="9" Bold="0" Italic="0" Underline="0" StrikeThrough="0">Helvetica</gmr:Font>
            <gmr:StyleBorder>
              <gmr:Top Style="0"/>
              <gmr:Bottom Style="0"/>
              <gmr:Left Style="0"/>
              <gmr:Right Style="0"/>
              <gmr:Diagonal Style="0"/>
              <gmr:Rev-Diagonal Style="0"/>
            </gmr:StyleBorder>
          </gmr:Style>
        </gmr:StyleRegion>
        <gmr:StyleRegion startCol="2" startRow="31" endCol="2" endRow="31">
          <gmr:Style HAlign="1" VAlign="2" WrapText="0" ShrinkToFit="0" Rotation="0" Shade="0" Indent="0" Locked="1" Hidden="0" Fore="0:0:0" Back="FFFF:FFFF:FFFF" PatternColor="0:0:0" Format="General">
            <gmr:Font Unit="9" Bold="0" Italic="0" Underline="0" StrikeThrough="0">Helvetica</gmr:Font>
            <gmr:StyleBorder>
              <gmr:Top Style="5" Color="0:0:0"/>
              <gmr:Bottom Style="5" Color="0:0:0"/>
              <gmr:Left Style="0"/>
              <gmr:Right Style="5" Color="0:0:0"/>
              <gmr:Diagonal Style="0"/>
              <gmr:Rev-Diagonal Style="0"/>
            </gmr:StyleBorder>
          </gmr:Style>
        </gmr:StyleRegion>
        <gmr:StyleRegion startCol="17" startRow="0" endCol="22" endRow="15">
          <gmr:Style HAlign="1" VAlign="2" WrapText="0" ShrinkToFit="0" Rotation="0" Shade="0" Indent="0" Locked="1" Hidden="0" Fore="0:0:0" Back="FFFF:FFFF:FFFF" PatternColor="0:0:0" Format="General">
            <gmr:Font Unit="9" Bold="0" Italic="0" Underline="0" StrikeThrough="0">Helvetica</gmr:Font>
            <gmr:StyleBorder>
              <gmr:Top Style="0"/>
              <gmr:Bottom Style="0"/>
              <gmr:Left Style="0"/>
              <gmr:Right Style="0"/>
              <gmr:Diagonal Style="0"/>
              <gmr:Rev-Diagonal Style="0"/>
            </gmr:StyleBorder>
          </gmr:Style>
        </gmr:StyleRegion>
        <gmr:StyleRegion startCol="2" startRow="38" endCol="2" endRow="38">
          <gmr:Style HAlign="1" VAlign="2" WrapText="1" ShrinkToFit="0" Rotation="0" Shade="0" Indent="0" Locked="1" Hidden="0" Fore="0:0:0" Back="FFFF:FFFF:FFFF" PatternColor="0:0:0" Format="General">
            <gmr:Font Unit="9" Bold="0" Italic="0" Underline="0" StrikeThrough="0">Helvetica</gmr:Font>
            <gmr:StyleBorder>
              <gmr:Top Style="0"/>
              <gmr:Bottom Style="5" Color="0:0:0"/>
              <gmr:Left Style="0"/>
              <gmr:Right Style="5" Color="0:0:0"/>
              <gmr:Diagonal Style="0"/>
              <gmr:Rev-Diagonal Style="0"/>
            </gmr:StyleBorder>
          </gmr:Style>
        </gmr:StyleRegion>
        <gmr:StyleRegion startCol="1" startRow="31" endCol="1" endRow="31">
          <gmr:Style HAlign="1" VAlign="2" WrapText="0" ShrinkToFit="0" Rotation="0" Shade="0" Indent="0" Locked="1" Hidden="0" Fore="0:0:0" Back="FFFF:FFFF:FFFF" PatternColor="0:0:0" Format="General">
            <gmr:Font Unit="9" Bold="0" Italic="0" Underline="0" StrikeThrough="0">Helvetica</gmr:Font>
            <gmr:StyleBorder>
              <gmr:Top Style="5" Color="0:0:0"/>
              <gmr:Bottom Style="5" Color="0:0:0"/>
              <gmr:Left Style="0"/>
              <gmr:Right Style="1" Color="0:0:0"/>
              <gmr:Diagonal Style="0"/>
              <gmr:Rev-Diagonal Style="0"/>
            </gmr:StyleBorder>
          </gmr:Style>
        </gmr:StyleRegion>
        <gmr:StyleRegion startCol="1" startRow="38" endCol="1" endRow="38">
          <gmr:Style HAlign="1" VAlign="2" WrapText="1" ShrinkToFit="0" Rotation="0" Shade="0" Indent="0" Locked="1" Hidden="0" Fore="0:0:0" Back="FFFF:FFFF:FFFF" PatternColor="0:0:0" Format="General">
            <gmr:Font Unit="9" Bold="0" Italic="0" Underline="0" StrikeThrough="0">Helvetica</gmr:Font>
            <gmr:StyleBorder>
              <gmr:Top Style="0"/>
              <gmr:Bottom Style="5" Color="0:0:0"/>
              <gmr:Left Style="0"/>
              <gmr:Right Style="0"/>
              <gmr:Diagonal Style="0"/>
              <gmr:Rev-Diagonal Style="0"/>
            </gmr:StyleBorder>
          </gmr:Style>
        </gmr:StyleRegion>
        <gmr:StyleRegion startCol="0" startRow="31" endCol="0" endRow="31">
          <gmr:Style HAlign="1" VAlign="2" WrapText="0" ShrinkToFit="0" Rotation="0" Shade="0" Indent="0" Locked="1" Hidden="0" Fore="0:0:0" Back="FFFF:FFFF:FFFF" PatternColor="0:0:0" Format="General">
            <gmr:Font Unit="9" Bold="0" Italic="0" Underline="0" StrikeThrough="0">Helvetica</gmr:Font>
            <gmr:StyleBorder>
              <gmr:Top Style="5" Color="0:0:0"/>
              <gmr:Bottom Style="5" Color="0:0:0"/>
              <gmr:Left Style="5" Color="0:0:0"/>
              <gmr:Right Style="5" Color="0:0:0"/>
              <gmr:Diagonal Style="0"/>
              <gmr:Rev-Diagonal Style="0"/>
            </gmr:StyleBorder>
          </gmr:Style>
        </gmr:StyleRegion>
        <gmr:StyleRegion startCol="0" startRow="38" endCol="0" endRow="38">
          <gmr:Style HAlign="1" VAlign="2" WrapText="1" ShrinkToFit="0" Rotation="0" Shade="0" Indent="0" Locked="1" Hidden="0" Fore="0:0:0" Back="FFFF:FFFF:FFFF" PatternColor="0:0:0" Format="General">
            <gmr:Font Unit="9" Bold="0" Italic="0" Underline="0" StrikeThrough="0">Helvetica</gmr:Font>
            <gmr:StyleBorder>
              <gmr:Top Style="0"/>
              <gmr:Bottom Style="5" Color="0:0:0"/>
              <gmr:Left Style="5" Color="0:0:0"/>
              <gmr:Right Style="0"/>
              <gmr:Diagonal Style="0"/>
              <gmr:Rev-Diagonal Style="0"/>
            </gmr:StyleBorder>
          </gmr:Style>
        </gmr:StyleRegion>
        <gmr:StyleRegion startCol="10" startRow="1" endCol="16" endRow="1">
          <gmr:Style HAlign="1" VAlign="2" WrapText="0" ShrinkToFit="0" Rotation="0" Shade="0" Indent="0" Locked="1" Hidden="0" Fore="0:0:0" Back="FFFF:FFFF:FFFF" PatternColor="0:0:0" Format="General">
            <gmr:Font Unit="12" Bold="1" Italic="0" Underline="0" StrikeThrough="0">Helvetica</gmr:Font>
            <gmr:StyleBorder>
              <gmr:Top Style="0"/>
              <gmr:Bottom Style="0"/>
              <gmr:Left Style="0"/>
              <gmr:Right Style="0"/>
              <gmr:Diagonal Style="0"/>
              <gmr:Rev-Diagonal Style="0"/>
            </gmr:StyleBorder>
          </gmr:Style>
        </gmr:StyleRegion>
        <gmr:StyleRegion startCol="19" startRow="32" endCol="19" endRow="36">
          <gmr:Style HAlign="1" VAlign="2" WrapText="0" ShrinkToFit="0" Rotation="0" Shade="0" Indent="0" Locked="1" Hidden="0" Fore="0:0:0" Back="FFFF:FFFF:FFFF" PatternColor="0:0:0" Format="General">
            <gmr:Font Unit="9" Bold="0" Italic="0" Underline="0" StrikeThrough="0">Helvetica</gmr:Font>
            <gmr:StyleBorder>
              <gmr:Top Style="0"/>
              <gmr:Bottom Style="0"/>
              <gmr:Left Style="0"/>
              <gmr:Right Style="0"/>
              <gmr:Diagonal Style="0"/>
              <gmr:Rev-Diagonal Style="0"/>
            </gmr:StyleBorder>
          </gmr:Style>
        </gmr:StyleRegion>
        <gmr:StyleRegion startCol="16" startRow="2" endCol="16" endRow="15">
          <gmr:Style HAlign="1" VAlign="2" WrapText="0" ShrinkToFit="0" Rotation="0" Shade="0" Indent="0" Locked="1" Hidden="0" Fore="0:0:0" Back="FFFF:FFFF:FFFF" PatternColor="0:0:0" Format="General">
            <gmr:Font Unit="9" Bold="0" Italic="0" Underline="0" StrikeThrough="0">Helvetica</gmr:Font>
            <gmr:StyleBorder>
              <gmr:Top Style="0"/>
              <gmr:Bottom Style="0"/>
              <gmr:Left Style="0"/>
              <gmr:Right Style="0"/>
              <gmr:Diagonal Style="0"/>
              <gmr:Rev-Diagonal Style="0"/>
            </gmr:StyleBorder>
          </gmr:Style>
        </gmr:StyleRegion>
        <gmr:StyleRegion startCol="15" startRow="8" endCol="15" endRow="8">
          <gmr:Style HAlign="1" VAlign="2" WrapText="0" ShrinkToFit="0" Rotation="0" Shade="0" Indent="0" Locked="1" Hidden="0" Fore="0:0:FF00" Back="FFFF:FFFF:FFFF" PatternColor="0:0:0" Format="0.0">
            <gmr:Font Unit="9" Bold="0" Italic="0" Underline="0" StrikeThrough="0">Helvetica</gmr:Font>
            <gmr:StyleBorder>
              <gmr:Top Style="5" Color="0:0:0"/>
              <gmr:Bottom Style="0"/>
              <gmr:Left Style="0"/>
              <gmr:Right Style="5" Color="0:0:0"/>
              <gmr:Diagonal Style="0"/>
              <gmr:Rev-Diagonal Style="0"/>
            </gmr:StyleBorder>
          </gmr:Style>
        </gmr:StyleRegion>
        <gmr:StyleRegion startCol="14" startRow="8" endCol="14" endRow="8">
          <gmr:Style HAlign="1" VAlign="2" WrapText="0" ShrinkToFit="0" Rotation="0" Shade="0" Indent="0" Locked="1" Hidden="0" Fore="0:0:FF00" Back="FFFF:FFFF:FFFF" PatternColor="0:0:0" Format="0.000">
            <gmr:Font Unit="9" Bold="0" Italic="0" Underline="0" StrikeThrough="0">Helvetica</gmr:Font>
            <gmr:StyleBorder>
              <gmr:Top Style="5" Color="0:0:0"/>
              <gmr:Bottom Style="0"/>
              <gmr:Left Style="0"/>
              <gmr:Right Style="0"/>
              <gmr:Diagonal Style="0"/>
              <gmr:Rev-Diagonal Style="0"/>
            </gmr:StyleBorder>
          </gmr:Style>
        </gmr:StyleRegion>
        <gmr:StyleRegion startCol="13" startRow="8" endCol="13" endRow="8">
          <gmr:Style HAlign="1" VAlign="2" WrapText="0" ShrinkToFit="0" Rotation="0" Shade="0" Indent="0" Locked="1" Hidden="0" Fore="0:0:FF00" Back="FFFF:FFFF:FFFF" PatternColor="0:0:0" Format="0">
            <gmr:Font Unit="9" Bold="0" Italic="0" Underline="0" StrikeThrough="0">Helvetica</gmr:Font>
            <gmr:StyleBorder>
              <gmr:Top Style="5" Color="0:0:0"/>
              <gmr:Bottom Style="0"/>
              <gmr:Left Style="0"/>
              <gmr:Right Style="0"/>
              <gmr:Diagonal Style="0"/>
              <gmr:Rev-Diagonal Style="0"/>
            </gmr:StyleBorder>
          </gmr:Style>
        </gmr:StyleRegion>
        <gmr:StyleRegion startCol="12" startRow="8" endCol="12" endRow="8">
          <gmr:Style HAlign="1" VAlign="2" WrapText="0" ShrinkToFit="0" Rotation="0" Shade="0" Indent="0" Locked="1" Hidden="0" Fore="0:0:FF00" Back="FFFF:FFFF:FFFF" PatternColor="0:0:0" Format="0.0">
            <gmr:Font Unit="9" Bold="0" Italic="0" Underline="0" StrikeThrough="0">Helvetica</gmr:Font>
            <gmr:StyleBorder>
              <gmr:Top Style="5" Color="0:0:0"/>
              <gmr:Bottom Style="0"/>
              <gmr:Left Style="0"/>
              <gmr:Right Style="5" Color="0:0:0"/>
              <gmr:Diagonal Style="0"/>
              <gmr:Rev-Diagonal Style="0"/>
            </gmr:StyleBorder>
          </gmr:Style>
        </gmr:StyleRegion>
        <gmr:StyleRegion startCol="20" startRow="16" endCol="23" endRow="255">
          <gmr:Style HAlign="1" VAlign="2" WrapText="0" ShrinkToFit="0" Rotation="0" Shade="0" Indent="0" Locked="1" Hidden="0" Fore="0:0:0" Back="FFFF:FFFF:FFFF" PatternColor="0:0:0" Format="General">
            <gmr:Font Unit="9" Bold="0" Italic="0" Underline="0" StrikeThrough="0">Helvetica</gmr:Font>
            <gmr:StyleBorder>
              <gmr:Top Style="0"/>
              <gmr:Bottom Style="0"/>
              <gmr:Left Style="0"/>
              <gmr:Right Style="0"/>
              <gmr:Diagonal Style="0"/>
              <gmr:Rev-Diagonal Style="0"/>
            </gmr:StyleBorder>
          </gmr:Style>
        </gmr:StyleRegion>
        <gmr:StyleRegion startCol="11" startRow="8" endCol="11" endRow="8">
          <gmr:Style HAlign="1" VAlign="2" WrapText="0" ShrinkToFit="0" Rotation="0" Shade="0" Indent="0" Locked="1" Hidden="0" Fore="0:0:FF00" Back="FFFF:FFFF:FFFF" PatternColor="0:0:0" Format="0.000">
            <gmr:Font Unit="9" Bold="0" Italic="0" Underline="0" StrikeThrough="0">Helvetica</gmr:Font>
            <gmr:StyleBorder>
              <gmr:Top Style="5" Color="0:0:0"/>
              <gmr:Bottom Style="0"/>
              <gmr:Left Style="0"/>
              <gmr:Right Style="0"/>
              <gmr:Diagonal Style="0"/>
              <gmr:Rev-Diagonal Style="0"/>
            </gmr:StyleBorder>
          </gmr:Style>
        </gmr:StyleRegion>
        <gmr:StyleRegion startCol="13" startRow="29" endCol="13" endRow="29">
          <gmr:Style HAlign="1" VAlign="2" WrapText="0" ShrinkToFit="0" Rotation="0" Shade="0" Indent="0" Locked="1" Hidden="0" Fore="0:0:FF00" Back="FFFF:FFFF:FFFF" PatternColor="0:0:0" Format="General">
            <gmr:Font Unit="9" Bold="0" Italic="0" Underline="0" StrikeThrough="0">Helvetica</gmr:Font>
            <gmr:StyleBorder>
              <gmr:Top Style="0"/>
              <gmr:Bottom Style="0"/>
              <gmr:Left Style="0"/>
              <gmr:Right Style="0"/>
              <gmr:Diagonal Style="0"/>
              <gmr:Rev-Diagonal Style="0"/>
            </gmr:StyleBorder>
          </gmr:Style>
        </gmr:StyleRegion>
        <gmr:StyleRegion startCol="5" startRow="1" endCol="9" endRow="1">
          <gmr:Style HAlign="8" VAlign="2" WrapText="0" ShrinkToFit="0" Rotation="0" Shade="0" Indent="0" Locked="1" Hidden="0" Fore="0:0:0" Back="FFFF:FFFF:FFFF" PatternColor="0:0:0" Format="General">
            <gmr:Font Unit="12" Bold="1" Italic="0" Underline="0" StrikeThrough="0">Helvetica</gmr:Font>
            <gmr:StyleBorder>
              <gmr:Top Style="0"/>
              <gmr:Bottom Style="0"/>
              <gmr:Left Style="0"/>
              <gmr:Right Style="0"/>
              <gmr:Diagonal Style="0"/>
              <gmr:Rev-Diagonal Style="0"/>
            </gmr:StyleBorder>
          </gmr:Style>
        </gmr:StyleRegion>
        <gmr:StyleRegion startCol="10" startRow="8" endCol="10" endRow="8">
          <gmr:Style HAlign="1" VAlign="2" WrapText="0" ShrinkToFit="0" Rotation="0" Shade="0" Indent="0" Locked="1" Hidden="0" Fore="0:0:FF00" Back="FFFF:FFFF:FFFF" PatternColor="0:0:0" Format="0">
            <gmr:Font Unit="9" Bold="0" Italic="0" Underline="0" StrikeThrough="0">Helvetica</gmr:Font>
            <gmr:StyleBorder>
              <gmr:Top Style="5" Color="0:0:0"/>
              <gmr:Bottom Style="0"/>
              <gmr:Left Style="5" Color="0:0:0"/>
              <gmr:Right Style="0"/>
              <gmr:Diagonal Style="0"/>
              <gmr:Rev-Diagonal Style="0"/>
            </gmr:StyleBorder>
          </gmr:Style>
        </gmr:StyleRegion>
        <gmr:StyleRegion startCol="11" startRow="28" endCol="11" endRow="29">
          <gmr:Style HAlign="1" VAlign="2" WrapText="0" ShrinkToFit="0" Rotation="0" Shade="0" Indent="0" Locked="1" Hidden="0" Fore="0:0:FF00" Back="FFFF:FFFF:FFFF" PatternColor="0:0:0" Format="0.000">
            <gmr:Font Unit="9" Bold="0" Italic="0" Underline="0" StrikeThrough="0">Helvetica</gmr:Font>
            <gmr:StyleBorder>
              <gmr:Top Style="0"/>
              <gmr:Bottom Style="0"/>
              <gmr:Left Style="0"/>
              <gmr:Right Style="0"/>
              <gmr:Diagonal Style="0"/>
              <gmr:Rev-Diagonal Style="0"/>
            </gmr:StyleBorder>
          </gmr:Style>
        </gmr:StyleRegion>
        <gmr:StyleRegion startCol="16" startRow="48" endCol="19" endRow="255">
          <gmr:Style HAlign="1" VAlign="2" WrapText="0" ShrinkToFit="0" Rotation="0" Shade="0" Indent="0" Locked="1" Hidden="0" Fore="0:0:0" Back="FFFF:FFFF:FFFF" PatternColor="0:0:0" Format="General">
            <gmr:Font Unit="9" Bold="0" Italic="0" Underline="0" StrikeThrough="0">Helvetica</gmr:Font>
            <gmr:StyleBorder>
              <gmr:Top Style="0"/>
              <gmr:Bottom Style="0"/>
              <gmr:Left Style="0"/>
              <gmr:Right Style="0"/>
              <gmr:Diagonal Style="0"/>
              <gmr:Rev-Diagonal Style="0"/>
            </gmr:StyleBorder>
          </gmr:Style>
        </gmr:StyleRegion>
        <gmr:StyleRegion startCol="6" startRow="8" endCol="6" endRow="8">
          <gmr:Style HAlign="1" VAlign="2" WrapText="0" ShrinkToFit="0" Rotation="0" Shade="0" Indent="0" Locked="1" Hidden="0" Fore="0:0:0" Back="FFFF:FFFF:FFFF" PatternColor="0:0:0" Format="0.000">
            <gmr:Font Unit="9" Bold="0" Italic="0" Underline="0" StrikeThrough="0">Helvetica</gmr:Font>
            <gmr:StyleBorder>
              <gmr:Top Style="0"/>
              <gmr:Bottom Style="0"/>
              <gmr:Left Style="1" Color="0:0:0"/>
              <gmr:Right Style="1" Color="0:0:0"/>
              <gmr:Diagonal Style="0"/>
              <gmr:Rev-Diagonal Style="0"/>
            </gmr:StyleBorder>
          </gmr:Style>
        </gmr:StyleRegion>
        <gmr:StyleRegion startCol="6" startRow="10" endCol="6" endRow="15">
          <gmr:Style HAlign="1" VAlign="2" WrapText="0" ShrinkToFit="0" Rotation="0" Shade="0" Indent="0" Locked="1" Hidden="0" Fore="0:0:0" Back="FFFF:FFFF:FFFF" PatternColor="0:0:0" Format="0.000">
            <gmr:Font Unit="9" Bold="0" Italic="0" Underline="0" StrikeThrough="0">Helvetica</gmr:Font>
            <gmr:StyleBorder>
              <gmr:Top Style="0"/>
              <gmr:Bottom Style="0"/>
              <gmr:Left Style="1" Color="0:0:0"/>
              <gmr:Right Style="1" Color="0:0:0"/>
              <gmr:Diagonal Style="0"/>
              <gmr:Rev-Diagonal Style="0"/>
            </gmr:StyleBorder>
          </gmr:Style>
        </gmr:StyleRegion>
        <gmr:StyleRegion startCol="3" startRow="0" endCol="3" endRow="1">
          <gmr:Style HAlign="1" VAlign="2" WrapText="0" ShrinkToFit="0" Rotation="0" Shade="0" Indent="0" Locked="1" Hidden="0" Fore="0:0:0" Back="FFFF:FFFF:FFFF" PatternColor="0:0:0" Format="General">
            <gmr:Font Unit="12" Bold="1" Italic="0" Underline="0" StrikeThrough="0">Helvetica</gmr:Font>
            <gmr:StyleBorder>
              <gmr:Top Style="0"/>
              <gmr:Bottom Style="0"/>
              <gmr:Left Style="0"/>
              <gmr:Right Style="0"/>
              <gmr:Diagonal Style="0"/>
              <gmr:Rev-Diagonal Style="0"/>
            </gmr:StyleBorder>
          </gmr:Style>
        </gmr:StyleRegion>
        <gmr:StyleRegion startCol="2" startRow="1" endCol="2" endRow="1">
          <gmr:Style HAlign="1" VAlign="2" WrapText="0" ShrinkToFit="0" Rotation="0" Shade="0" Indent="0" Locked="1" Hidden="0" Fore="0:0:0" Back="FFFF:FFFF:FFFF" PatternColor="0:0:0" Format="0.000">
            <gmr:Font Unit="12" Bold="1" Italic="1" Underline="0" StrikeThrough="0">Helvetica</gmr:Font>
            <gmr:StyleBorder>
              <gmr:Top Style="0"/>
              <gmr:Bottom Style="0"/>
              <gmr:Left Style="0"/>
              <gmr:Right Style="0"/>
              <gmr:Diagonal Style="0"/>
              <gmr:Rev-Diagonal Style="0"/>
            </gmr:StyleBorder>
          </gmr:Style>
        </gmr:StyleRegion>
        <gmr:StyleRegion startCol="1" startRow="1" endCol="1" endRow="1">
          <gmr:Style HAlign="1" VAlign="2" WrapText="0" ShrinkToFit="0" Rotation="0" Shade="0" Indent="0" Locked="1" Hidden="0" Fore="0:0:0" Back="FFFF:FFFF:FFFF" PatternColor="0:0:0" Format="General">
            <gmr:Font Unit="12" Bold="1" Italic="0" Underline="0" StrikeThrough="0">Helvetica</gmr:Font>
            <gmr:StyleBorder>
              <gmr:Top Style="0"/>
              <gmr:Bottom Style="0"/>
              <gmr:Left Style="0"/>
              <gmr:Right Style="0"/>
              <gmr:Diagonal Style="0"/>
              <gmr:Rev-Diagonal Style="0"/>
            </gmr:StyleBorder>
          </gmr:Style>
        </gmr:StyleRegion>
        <gmr:StyleRegion startCol="0" startRow="1" endCol="0" endRow="1">
          <gmr:Style HAlign="1" VAlign="2" WrapText="0" ShrinkToFit="0" Rotation="0" Shade="0" Indent="0" Locked="1" Hidden="0" Fore="0:0:0" Back="FFFF:FFFF:FFFF" PatternColor="0:0:0" Format="General">
            <gmr:Font Unit="9" Bold="0" Italic="0" Underline="0" StrikeThrough="0">Helvetica</gmr:Font>
            <gmr:StyleBorder>
              <gmr:Top Style="0"/>
              <gmr:Bottom Style="0"/>
              <gmr:Left Style="0"/>
              <gmr:Right Style="0"/>
              <gmr:Diagonal Style="0"/>
              <gmr:Rev-Diagonal Style="0"/>
            </gmr:StyleBorder>
          </gmr:Style>
        </gmr:StyleRegion>
        <gmr:StyleRegion startCol="2" startRow="36" endCol="2" endRow="36">
          <gmr:Style HAlign="1" VAlign="2" WrapText="1" ShrinkToFit="0" Rotation="0" Shade="0" Indent="0" Locked="1" Hidden="0" Fore="0:0:0" Back="FFFF:FFFF:FFFF" PatternColor="0:0:0" Format="General">
            <gmr:Font Unit="9" Bold="0" Italic="0" Underline="0" StrikeThrough="0">Helvetica</gmr:Font>
            <gmr:StyleBorder>
              <gmr:Top Style="5" Color="0:0:0"/>
              <gmr:Bottom Style="0"/>
              <gmr:Left Style="0"/>
              <gmr:Right Style="5" Color="0:0:0"/>
              <gmr:Diagonal Style="0"/>
              <gmr:Rev-Diagonal Style="0"/>
            </gmr:StyleBorder>
          </gmr:Style>
        </gmr:StyleRegion>
        <gmr:StyleRegion startCol="1" startRow="36" endCol="1" endRow="36">
          <gmr:Style HAlign="1" VAlign="2" WrapText="1" ShrinkToFit="0" Rotation="0" Shade="0" Indent="0" Locked="1" Hidden="0" Fore="0:0:0" Back="FFFF:FFFF:FFFF" PatternColor="0:0:0" Format="General">
            <gmr:Font Unit="9" Bold="0" Italic="0" Underline="0" StrikeThrough="0">Helvetica</gmr:Font>
            <gmr:StyleBorder>
              <gmr:Top Style="5" Color="0:0:0"/>
              <gmr:Bottom Style="0"/>
              <gmr:Left Style="0"/>
              <gmr:Right Style="0"/>
              <gmr:Diagonal Style="0"/>
              <gmr:Rev-Diagonal Style="0"/>
            </gmr:StyleBorder>
          </gmr:Style>
        </gmr:StyleRegion>
        <gmr:StyleRegion startCol="0" startRow="36" endCol="0" endRow="36">
          <gmr:Style HAlign="1" VAlign="2" WrapText="1" ShrinkToFit="0" Rotation="0" Shade="0" Indent="0" Locked="1" Hidden="0" Fore="0:0:0" Back="FFFF:FFFF:FFFF" PatternColor="0:0:0" Format="General">
            <gmr:Font Unit="9" Bold="0" Italic="0" Underline="0" StrikeThrough="0">Helvetica</gmr:Font>
            <gmr:StyleBorder>
              <gmr:Top Style="5" Color="0:0:0"/>
              <gmr:Bottom Style="0"/>
              <gmr:Left Style="5" Color="0:0:0"/>
              <gmr:Right Style="0"/>
              <gmr:Diagonal Style="0"/>
              <gmr:Rev-Diagonal Style="0"/>
            </gmr:StyleBorder>
          </gmr:Style>
        </gmr:StyleRegion>
        <gmr:StyleRegion startCol="23" startRow="0" endCol="250" endRow="0">
          <gmr:Style HAlign="1" VAlign="2" WrapText="0" ShrinkToFit="0" Rotation="0" Shade="0" Indent="0" Locked="1" Hidden="0" Fore="0:0:0" Back="FFFF:FFFF:FFFF" PatternColor="0:0:0" Format="General">
            <gmr:Font Unit="9" Bold="0" Italic="0" Underline="0" StrikeThrough="0">Helvetica</gmr:Font>
            <gmr:StyleBorder>
              <gmr:Top Style="0"/>
              <gmr:Bottom Style="0"/>
              <gmr:Left Style="0"/>
              <gmr:Right Style="0"/>
              <gmr:Diagonal Style="0"/>
              <gmr:Rev-Diagonal Style="0"/>
            </gmr:StyleBorder>
          </gmr:Style>
        </gmr:StyleRegion>
        <gmr:StyleRegion startCol="16" startRow="256" endCol="63" endRow="65535">
          <gmr:Style HAlign="1" VAlign="2" WrapText="0" ShrinkToFit="0" Rotation="0" Shade="0" Indent="0" Locked="1" Hidden="0" Fore="0:0:0" Back="FFFF:FFFF:FFFF" PatternColor="0:0:0" Format="General">
            <gmr:Font Unit="9" Bold="0" Italic="0" Underline="0" StrikeThrough="0">Helvetica</gmr:Font>
            <gmr:StyleBorder>
              <gmr:Top Style="0"/>
              <gmr:Bottom Style="0"/>
              <gmr:Left Style="0"/>
              <gmr:Right Style="0"/>
              <gmr:Diagonal Style="0"/>
              <gmr:Rev-Diagonal Style="0"/>
            </gmr:StyleBorder>
          </gmr:Style>
        </gmr:StyleRegion>
        <gmr:StyleRegion startCol="15" startRow="6" endCol="15" endRow="6">
          <gmr:Style HAlign="1" VAlign="2" WrapText="0" ShrinkToFit="0" Rotation="0" Shade="0" Indent="0" Locked="1" Hidden="0" Fore="0:0:FF00" Back="FFFF:FFFF:FFFF" PatternColor="0:0:0" Format="General">
            <gmr:Font Unit="9" Bold="0" Italic="0" Underline="0" StrikeThrough="0">Helvetica</gmr:Font>
            <gmr:StyleBorder>
              <gmr:Top Style="5" Color="0:0:0"/>
              <gmr:Bottom Style="0"/>
              <gmr:Left Style="5" Color="0:0:0"/>
              <gmr:Right Style="5" Color="0:0:0"/>
              <gmr:Diagonal Style="0"/>
              <gmr:Rev-Diagonal Style="0"/>
            </gmr:StyleBorder>
          </gmr:Style>
        </gmr:StyleRegion>
        <gmr:StyleRegion startCol="15" startRow="27" endCol="15" endRow="27">
          <gmr:Style HAlign="1" VAlign="2" WrapText="0" ShrinkToFit="0" Rotation="0" Shade="0" Indent="0" Locked="1" Hidden="0" Fore="0:0:FF00" Back="FFFF:FFFF:FFFF" PatternColor="0:0:0" Format="0.0">
            <gmr:Font Unit="9" Bold="0" Italic="0" Underline="0" StrikeThrough="0">Helvetica</gmr:Font>
            <gmr:StyleBorder>
              <gmr:Top Style="0"/>
              <gmr:Bottom Style="5" Color="0:0:0"/>
              <gmr:Left Style="0"/>
              <gmr:Right Style="5" Color="0:0:0"/>
              <gmr:Diagonal Style="0"/>
              <gmr:Rev-Diagonal Style="0"/>
            </gmr:StyleBorder>
          </gmr:Style>
        </gmr:StyleRegion>
        <gmr:StyleRegion startCol="12" startRow="6" endCol="12" endRow="6">
          <gmr:Style HAlign="1" VAlign="2" WrapText="0" ShrinkToFit="0" Rotation="0" Shade="0" Indent="0" Locked="1" Hidden="0" Fore="0:0:FF00" Back="FFFF:FFFF:FFFF" PatternColor="0:0:0" Format="General">
            <gmr:Font Unit="9" Bold="0" Italic="0" Underline="0" StrikeThrough="0">Helvetica</gmr:Font>
            <gmr:StyleBorder>
              <gmr:Top Style="5" Color="0:0:0"/>
              <gmr:Bottom Style="0"/>
              <gmr:Left Style="5" Color="0:0:0"/>
              <gmr:Right Style="5" Color="0:0:0"/>
              <gmr:Diagonal Style="0"/>
              <gmr:Rev-Diagonal Style="0"/>
            </gmr:StyleBorder>
          </gmr:Style>
        </gmr:StyleRegion>
        <gmr:StyleRegion startCol="14" startRow="27" endCol="14" endRow="27">
          <gmr:Style HAlign="1" VAlign="2" WrapText="0" ShrinkToFit="0" Rotation="0" Shade="0" Indent="0" Locked="1" Hidden="0" Fore="0:0:FF00" Back="FFFF:FFFF:FFFF" PatternColor="0:0:0" Format="0.000">
            <gmr:Font Unit="9" Bold="0" Italic="0" Underline="0" StrikeThrough="0">Helvetica</gmr:Font>
            <gmr:StyleBorder>
              <gmr:Top Style="0"/>
              <gmr:Bottom Style="5" Color="0:0:0"/>
              <gmr:Left Style="0"/>
              <gmr:Right Style="0"/>
              <gmr:Diagonal Style="0"/>
              <gmr:Rev-Diagonal Style="0"/>
            </gmr:StyleBorder>
          </gmr:Style>
        </gmr:StyleRegion>
        <gmr:StyleRegion startCol="13" startRow="27" endCol="13" endRow="27">
          <gmr:Style HAlign="1" VAlign="2" WrapText="0" ShrinkToFit="0" Rotation="0" Shade="0" Indent="0" Locked="1" Hidden="0" Fore="0:0:FF00" Back="FFFF:FFFF:FFFF" PatternColor="0:0:0" Format="0">
            <gmr:Font Unit="9" Bold="0" Italic="0" Underline="0" StrikeThrough="0">Helvetica</gmr:Font>
            <gmr:StyleBorder>
              <gmr:Top Style="0"/>
              <gmr:Bottom Style="5" Color="0:0:0"/>
              <gmr:Left Style="0"/>
              <gmr:Right Style="0"/>
              <gmr:Diagonal Style="0"/>
              <gmr:Rev-Diagonal Style="0"/>
            </gmr:StyleBorder>
          </gmr:Style>
        </gmr:StyleRegion>
        <gmr:StyleRegion startCol="12" startRow="27" endCol="12" endRow="27">
          <gmr:Style HAlign="1" VAlign="2" WrapText="0" ShrinkToFit="0" Rotation="0" Shade="0" Indent="0" Locked="1" Hidden="0" Fore="0:0:FF00" Back="FFFF:FFFF:FFFF" PatternColor="0:0:0" Format="0.0">
            <gmr:Font Unit="9" Bold="0" Italic="0" Underline="0" StrikeThrough="0">Helvetica</gmr:Font>
            <gmr:StyleBorder>
              <gmr:Top Style="0"/>
              <gmr:Bottom Style="5" Color="0:0:0"/>
              <gmr:Left Style="0"/>
              <gmr:Right Style="5" Color="0:0:0"/>
              <gmr:Diagonal Style="0"/>
              <gmr:Rev-Diagonal Style="0"/>
            </gmr:StyleBorder>
          </gmr:Style>
        </gmr:StyleRegion>
        <gmr:StyleRegion startCol="11" startRow="27" endCol="11" endRow="27">
          <gmr:Style HAlign="1" VAlign="2" WrapText="0" ShrinkToFit="0" Rotation="0" Shade="0" Indent="0" Locked="1" Hidden="0" Fore="0:0:FF00" Back="FFFF:FFFF:FFFF" PatternColor="0:0:0" Format="0.000">
            <gmr:Font Unit="9" Bold="0" Italic="0" Underline="0" StrikeThrough="0">Helvetica</gmr:Font>
            <gmr:StyleBorder>
              <gmr:Top Style="0"/>
              <gmr:Bottom Style="5" Color="0:0:0"/>
              <gmr:Left Style="0"/>
              <gmr:Right Style="0"/>
              <gmr:Diagonal Style="0"/>
              <gmr:Rev-Diagonal Style="0"/>
            </gmr:StyleBorder>
          </gmr:Style>
        </gmr:StyleRegion>
        <gmr:StyleRegion startCol="10" startRow="27" endCol="10" endRow="27">
          <gmr:Style HAlign="1" VAlign="2" WrapText="0" ShrinkToFit="0" Rotation="0" Shade="0" Indent="0" Locked="1" Hidden="0" Fore="0:0:FF00" Back="FFFF:FFFF:FFFF" PatternColor="0:0:0" Format="0">
            <gmr:Font Unit="9" Bold="0" Italic="0" Underline="0" StrikeThrough="0">Helvetica</gmr:Font>
            <gmr:StyleBorder>
              <gmr:Top Style="0"/>
              <gmr:Bottom Style="5" Color="0:0:0"/>
              <gmr:Left Style="5" Color="0:0:0"/>
              <gmr:Right Style="0"/>
              <gmr:Diagonal Style="0"/>
              <gmr:Rev-Diagonal Style="0"/>
            </gmr:StyleBorder>
          </gmr:Style>
        </gmr:StyleRegion>
        <gmr:StyleRegion startCol="7" startRow="6" endCol="7" endRow="6">
          <gmr:Style HAlign="8" VAlign="2" WrapText="0" ShrinkToFit="0" Rotation="0" Shade="0" Indent="0" Locked="1" Hidden="0" Fore="0:0:0" Back="FFFF:FFFF:FFFF" PatternColor="0:0:0" Format="General">
            <gmr:Font Unit="9" Bold="0" Italic="0" Underline="0" StrikeThrough="0">Helvetica</gmr:Font>
            <gmr:StyleBorder>
              <gmr:Top Style="0"/>
              <gmr:Bottom Style="0"/>
              <gmr:Left Style="0"/>
              <gmr:Right Style="5" Color="0:0:0"/>
              <gmr:Diagonal Style="0"/>
              <gmr:Rev-Diagonal Style="0"/>
            </gmr:StyleBorder>
          </gmr:Style>
        </gmr:StyleRegion>
        <gmr:StyleRegion startCol="9" startRow="3" endCol="9" endRow="27">
          <gmr:Style HAlign="1" VAlign="2" WrapText="0" ShrinkToFit="0" Rotation="0" Shade="0" Indent="0" Locked="1" Hidden="0" Fore="0:0:0" Back="FFFF:FFFF:FFFF" PatternColor="0:0:0" Format="General">
            <gmr:Font Unit="9" Bold="0" Italic="0" Underline="0" StrikeThrough="0">Helvetica</gmr:Font>
            <gmr:StyleBorder>
              <gmr:Top Style="0"/>
              <gmr:Bottom Style="0"/>
              <gmr:Left Style="0"/>
              <gmr:Right Style="0"/>
              <gmr:Diagonal Style="0"/>
              <gmr:Rev-Diagonal Style="0"/>
            </gmr:StyleBorder>
          </gmr:Style>
        </gmr:StyleRegion>
        <gmr:StyleRegion startCol="6" startRow="6" endCol="6" endRow="6">
          <gmr:Style HAlign="8" VAlign="2" WrapText="0" ShrinkToFit="0" Rotation="0" Shade="0" Indent="0" Locked="1" Hidden="0" Fore="0:0:0" Back="FFFF:FFFF:FFFF" PatternColor="0:0:0" Format="General">
            <gmr:Font Unit="9" Bold="0" Italic="0" Underline="0" StrikeThrough="0">Helvetica</gmr:Font>
            <gmr:StyleBorder>
              <gmr:Top Style="0"/>
              <gmr:Bottom Style="0"/>
              <gmr:Left Style="1" Color="0:0:0"/>
              <gmr:Right Style="1" Color="0:0:0"/>
              <gmr:Diagonal Style="0"/>
              <gmr:Rev-Diagonal Style="0"/>
            </gmr:StyleBorder>
          </gmr:Style>
        </gmr:StyleRegion>
        <gmr:StyleRegion startCol="9" startRow="29" endCol="9" endRow="34">
          <gmr:Style HAlign="1" VAlign="2" WrapText="0" ShrinkToFit="0" Rotation="0" Shade="0" Indent="0" Locked="1" Hidden="0" Fore="0:0:0" Back="FFFF:FFFF:FFFF" PatternColor="0:0:0" Format="General">
            <gmr:Font Unit="9" Bold="0" Italic="0" Underline="0" StrikeThrough="0">Helvetica</gmr:Font>
            <gmr:StyleBorder>
              <gmr:Top Style="0"/>
              <gmr:Bottom Style="0"/>
              <gmr:Left Style="0"/>
              <gmr:Right Style="0"/>
              <gmr:Diagonal Style="0"/>
              <gmr:Rev-Diagonal Style="0"/>
            </gmr:StyleBorder>
          </gmr:Style>
        </gmr:StyleRegion>
        <gmr:StyleRegion startCol="4" startRow="6" endCol="5" endRow="6">
          <gmr:Style HAlign="8" VAlign="2" WrapText="0" ShrinkToFit="0" Rotation="0" Shade="0" Indent="0" Locked="1" Hidden="0" Fore="0:0:0" Back="FFFF:FFFF:FFFF" PatternColor="0:0:0" Format="General">
            <gmr:Font Unit="9" Bold="0" Italic="0" Underline="0" StrikeThrough="0">Helvetica</gmr:Font>
            <gmr:StyleBorder>
              <gmr:Top Style="0"/>
              <gmr:Bottom Style="0"/>
              <gmr:Left Style="5" Color="0:0:0"/>
              <gmr:Right Style="0"/>
              <gmr:Diagonal Style="0"/>
              <gmr:Rev-Diagonal Style="0"/>
            </gmr:StyleBorder>
          </gmr:Style>
        </gmr:StyleRegion>
        <gmr:StyleRegion startCol="8" startRow="3" endCol="8" endRow="34">
          <gmr:Style HAlign="1" VAlign="2" WrapText="0" ShrinkToFit="0" Rotation="0" Shade="0" Indent="0" Locked="1" Hidden="0" Fore="0:0:0" Back="FFFF:FFFF:FFFF" PatternColor="0:0:0" Format="General">
            <gmr:Font Unit="9" Bold="0" Italic="0" Underline="0" StrikeThrough="0">Helvetica</gmr:Font>
            <gmr:StyleBorder>
              <gmr:Top Style="0"/>
              <gmr:Bottom Style="0"/>
              <gmr:Left Style="0"/>
              <gmr:Right Style="0"/>
              <gmr:Diagonal Style="0"/>
              <gmr:Rev-Diagonal Style="0"/>
            </gmr:StyleBorder>
          </gmr:Style>
        </gmr:StyleRegion>
        <gmr:StyleRegion startCol="7" startRow="27" endCol="7" endRow="27">
          <gmr:Style HAlign="1" VAlign="2" WrapText="0" ShrinkToFit="0" Rotation="0" Shade="0" Indent="0" Locked="1" Hidden="0" Fore="0:0:0" Back="FFFF:FFFF:FFFF" PatternColor="0:0:0" Format="General">
            <gmr:Font Unit="9" Bold="0" Italic="0" Underline="0" StrikeThrough="0">Helvetica</gmr:Font>
            <gmr:StyleBorder>
              <gmr:Top Style="0"/>
              <gmr:Bottom Style="5" Color="0:0:0"/>
              <gmr:Left Style="0"/>
              <gmr:Right Style="5" Color="0:0:0"/>
              <gmr:Diagonal Style="0"/>
              <gmr:Rev-Diagonal Style="0"/>
            </gmr:StyleBorder>
          </gmr:Style>
        </gmr:StyleRegion>
        <gmr:StyleRegion startCol="7" startRow="28" endCol="7" endRow="34">
          <gmr:Style HAlign="1" VAlign="2" WrapText="0" ShrinkToFit="0" Rotation="0" Shade="0" Indent="0" Locked="1" Hidden="0" Fore="0:0:0" Back="FFFF:FFFF:FFFF" PatternColor="0:0:0" Format="General">
            <gmr:Font Unit="9" Bold="0" Italic="0" Underline="0" StrikeThrough="0">Helvetica</gmr:Font>
            <gmr:StyleBorder>
              <gmr:Top Style="0"/>
              <gmr:Bottom Style="0"/>
              <gmr:Left Style="0"/>
              <gmr:Right Style="0"/>
              <gmr:Diagonal Style="0"/>
              <gmr:Rev-Diagonal Style="0"/>
            </gmr:StyleBorder>
          </gmr:Style>
        </gmr:StyleRegion>
        <gmr:StyleRegion startCol="6" startRow="27" endCol="6" endRow="27">
          <gmr:Style HAlign="1" VAlign="2" WrapText="0" ShrinkToFit="0" Rotation="0" Shade="0" Indent="0" Locked="1" Hidden="0" Fore="0:0:0" Back="FFFF:FFFF:FFFF" PatternColor="0:0:0" Format="General">
            <gmr:Font Unit="9" Bold="0" Italic="0" Underline="0" StrikeThrough="0">Helvetica</gmr:Font>
            <gmr:StyleBorder>
              <gmr:Top Style="0"/>
              <gmr:Bottom Style="5" Color="0:0:0"/>
              <gmr:Left Style="1" Color="0:0:0"/>
              <gmr:Right Style="1" Color="0:0:0"/>
              <gmr:Diagonal Style="0"/>
              <gmr:Rev-Diagonal Style="0"/>
            </gmr:StyleBorder>
          </gmr:Style>
        </gmr:StyleRegion>
        <gmr:StyleRegion startCol="4" startRow="27" endCol="5" endRow="27">
          <gmr:Style HAlign="1" VAlign="2" WrapText="0" ShrinkToFit="0" Rotation="0" Shade="0" Indent="0" Locked="1" Hidden="0" Fore="0:0:0" Back="FFFF:FFFF:FFFF" PatternColor="0:0:0" Format="General">
            <gmr:Font Unit="9" Bold="0" Italic="0" Underline="0" StrikeThrough="0">Helvetica</gmr:Font>
            <gmr:StyleBorder>
              <gmr:Top Style="0"/>
              <gmr:Bottom Style="5" Color="0:0:0"/>
              <gmr:Left Style="5" Color="0:0:0"/>
              <gmr:Right Style="0"/>
              <gmr:Diagonal Style="0"/>
              <gmr:Rev-Diagonal Style="0"/>
            </gmr:StyleBorder>
          </gmr:Style>
        </gmr:StyleRegion>
        <gmr:StyleRegion startCol="2" startRow="6" endCol="2" endRow="6">
          <gmr:Style HAlign="8" VAlign="2" WrapText="0" ShrinkToFit="0" Rotation="0" Shade="0" Indent="0" Locked="1" Hidden="0" Fore="0:0:0" Back="FFFF:FFFF:FFFF" PatternColor="0:0:0" Format="0.0000">
            <gmr:Font Unit="9" Bold="0" Italic="0" Underline="0" StrikeThrough="0">Helvetica</gmr:Font>
            <gmr:StyleBorder>
              <gmr:Top Style="0"/>
              <gmr:Bottom Style="0"/>
              <gmr:Left Style="0"/>
              <gmr:Right Style="5" Color="0:0:0"/>
              <gmr:Diagonal Style="0"/>
              <gmr:Rev-Diagonal Style="0"/>
            </gmr:StyleBorder>
          </gmr:Style>
        </gmr:StyleRegion>
        <gmr:StyleRegion startCol="1" startRow="6" endCol="1" endRow="6">
          <gmr:Style HAlign="8" VAlign="2" WrapText="0" ShrinkToFit="0" Rotation="0" Shade="0" Indent="0" Locked="1" Hidden="0" Fore="0:0:0" Back="FFFF:FFFF:FFFF" PatternColor="0:0:0" Format="0.0000">
            <gmr:Font Unit="9" Bold="0" Italic="0" Underline="0" StrikeThrough="0">Helvetica</gmr:Font>
            <gmr:StyleBorder>
              <gmr:Top Style="0"/>
              <gmr:Bottom Style="0"/>
              <gmr:Left Style="0"/>
              <gmr:Right Style="1" Color="0:0:0"/>
              <gmr:Diagonal Style="0"/>
              <gmr:Rev-Diagonal Style="0"/>
            </gmr:StyleBorder>
          </gmr:Style>
        </gmr:StyleRegion>
        <gmr:StyleRegion startCol="0" startRow="6" endCol="0" endRow="6">
          <gmr:Style HAlign="8" VAlign="4" WrapText="1" ShrinkToFit="0" Rotation="0" Shade="0" Indent="0" Locked="1" Hidden="0" Fore="0:0:0" Back="FFFF:FFFF:FFFF" PatternColor="0:0:0" Format="General">
            <gmr:Font Unit="9" Bold="0" Italic="0" Underline="0" StrikeThrough="0">Helvetica</gmr:Font>
            <gmr:StyleBorder>
              <gmr:Top Style="5" Color="0:0:0"/>
              <gmr:Bottom Style="0"/>
              <gmr:Left Style="5" Color="0:0:0"/>
              <gmr:Right Style="5" Color="0:0:0"/>
              <gmr:Diagonal Style="0"/>
              <gmr:Rev-Diagonal Style="0"/>
            </gmr:StyleBorder>
          </gmr:Style>
        </gmr:StyleRegion>
        <gmr:StyleRegion startCol="2" startRow="8" endCol="2" endRow="27">
          <gmr:Style HAlign="1" VAlign="2" WrapText="0" ShrinkToFit="0" Rotation="0" Shade="0" Indent="0" Locked="1" Hidden="0" Fore="0:0:0" Back="FFFF:FFFF:FFFF" PatternColor="0:0:0" Format="0.0000">
            <gmr:Font Unit="9" Bold="0" Italic="0" Underline="0" StrikeThrough="0">Helvetica</gmr:Font>
            <gmr:StyleBorder>
              <gmr:Top Style="0"/>
              <gmr:Bottom Style="0"/>
              <gmr:Left Style="0"/>
              <gmr:Right Style="5" Color="0:0:0"/>
              <gmr:Diagonal Style="0"/>
              <gmr:Rev-Diagonal Style="0"/>
            </gmr:StyleBorder>
          </gmr:Style>
        </gmr:StyleRegion>
        <gmr:StyleRegion startCol="1" startRow="8" endCol="1" endRow="27">
          <gmr:Style HAlign="1" VAlign="2" WrapText="0" ShrinkToFit="0" Rotation="0" Shade="0" Indent="0" Locked="1" Hidden="0" Fore="0:0:0" Back="FFFF:FFFF:FFFF" PatternColor="0:0:0" Format="0.0000">
            <gmr:Font Unit="9" Bold="0" Italic="0" Underline="0" StrikeThrough="0">Helvetica</gmr:Font>
            <gmr:StyleBorder>
              <gmr:Top Style="0"/>
              <gmr:Bottom Style="0"/>
              <gmr:Left Style="0"/>
              <gmr:Right Style="1" Color="0:0:0"/>
              <gmr:Diagonal Style="0"/>
              <gmr:Rev-Diagonal Style="0"/>
            </gmr:StyleBorder>
          </gmr:Style>
        </gmr:StyleRegion>
        <gmr:StyleRegion startCol="2" startRow="39" endCol="2" endRow="41">
          <gmr:Style HAlign="1" VAlign="2" WrapText="0" ShrinkToFit="0" Rotation="0" Shade="0" Indent="0" Locked="1" Hidden="0" Fore="0:0:0" Back="FFFF:FFFF:FFFF" PatternColor="0:0:0" Format="General">
            <gmr:Font Unit="9" Bold="0" Italic="0" Underline="0" StrikeThrough="0">Helvetica</gmr:Font>
            <gmr:StyleBorder>
              <gmr:Top Style="0"/>
              <gmr:Bottom Style="0"/>
              <gmr:Left Style="0"/>
              <gmr:Right Style="0"/>
              <gmr:Diagonal Style="0"/>
              <gmr:Rev-Diagonal Style="0"/>
            </gmr:StyleBorder>
          </gmr:Style>
        </gmr:StyleRegion>
        <gmr:StyleRegion startCol="0" startRow="27" endCol="0" endRow="27">
          <gmr:Style HAlign="1" VAlign="2" WrapText="0" ShrinkToFit="0" Rotation="0" Shade="0" Indent="0" Locked="1" Hidden="0" Fore="0:0:0" Back="FFFF:FFFF:FFFF" PatternColor="0:0:0" Format="General">
            <gmr:Font Unit="9" Bold="0" Italic="0" Underline="0" StrikeThrough="0">Helvetica</gmr:Font>
            <gmr:StyleBorder>
              <gmr:Top Style="0"/>
              <gmr:Bottom Style="5" Color="0:0:0"/>
              <gmr:Left Style="5" Color="0:0:0"/>
              <gmr:Right Style="5" Color="0:0:0"/>
              <gmr:Diagonal Style="0"/>
              <gmr:Rev-Diagonal Style="0"/>
            </gmr:StyleBorder>
          </gmr:Style>
        </gmr:StyleRegion>
        <gmr:StyleRegion startCol="13" startRow="4" endCol="15" endRow="4">
          <gmr:Style HAlign="8" VAlign="2" WrapText="1" ShrinkToFit="0" Rotation="0" Shade="0" Indent="0" Locked="1" Hidden="0" Fore="0:0:FF00" Back="FFFF:FFFF:FFFF" PatternColor="0:0:0" Format="General">
            <gmr:Font Unit="10" Bold="0" Italic="0" Underline="0" StrikeThrough="0">Helvetica</gmr:Font>
            <gmr:StyleBorder>
              <gmr:Top Style="0"/>
              <gmr:Bottom Style="0"/>
              <gmr:Left Style="0"/>
              <gmr:Right Style="5" Color="0:0:0"/>
              <gmr:Diagonal Style="0"/>
              <gmr:Rev-Diagonal Style="0"/>
            </gmr:StyleBorder>
          </gmr:Style>
        </gmr:StyleRegion>
        <gmr:StyleRegion startCol="11" startRow="4" endCol="12" endRow="4">
          <gmr:Style HAlign="8" VAlign="2" WrapText="1" ShrinkToFit="0" Rotation="0" Shade="0" Indent="0" Locked="1" Hidden="0" Fore="0:0:FF00" Back="FFFF:FFFF:FFFF" PatternColor="0:0:0" Format="General">
            <gmr:Font Unit="10" Bold="0" Italic="0" Underline="0" StrikeThrough="0">Helvetica</gmr:Font>
            <gmr:StyleBorder>
              <gmr:Top Style="0"/>
              <gmr:Bottom Style="5" Color="0:0:0"/>
              <gmr:Left Style="0"/>
              <gmr:Right Style="0"/>
              <gmr:Diagonal Style="0"/>
              <gmr:Rev-Diagonal Style="0"/>
            </gmr:StyleBorder>
          </gmr:Style>
        </gmr:StyleRegion>
        <gmr:StyleRegion startCol="7" startRow="35" endCol="9" endRow="65523">
          <gmr:Style HAlign="1" VAlign="2" WrapText="0" ShrinkToFit="0" Rotation="0" Shade="0" Indent="0" Locked="1" Hidden="0" Fore="0:0:0" Back="FFFF:FFFF:FFFF" PatternColor="0:0:0" Format="0.0000">
            <gmr:Font Unit="9" Bold="0" Italic="0" Underline="0" StrikeThrough="0">Helvetica</gmr:Font>
            <gmr:StyleBorder>
              <gmr:Top Style="0"/>
              <gmr:Bottom Style="0"/>
              <gmr:Left Style="0"/>
              <gmr:Right Style="0"/>
              <gmr:Diagonal Style="0"/>
              <gmr:Rev-Diagonal Style="0"/>
            </gmr:StyleBorder>
          </gmr:Style>
        </gmr:StyleRegion>
        <gmr:StyleRegion startCol="10" startRow="4" endCol="10" endRow="4">
          <gmr:Style HAlign="8" VAlign="2" WrapText="1" ShrinkToFit="0" Rotation="0" Shade="0" Indent="0" Locked="1" Hidden="0" Fore="0:0:FF00" Back="FFFF:FFFF:FFFF" PatternColor="0:0:0" Format="General">
            <gmr:Font Unit="10" Bold="0" Italic="0" Underline="0" StrikeThrough="0">Helvetica</gmr:Font>
            <gmr:StyleBorder>
              <gmr:Top Style="0"/>
              <gmr:Bottom Style="5" Color="0:0:0"/>
              <gmr:Left Style="5" Color="0:0:0"/>
              <gmr:Right Style="0"/>
              <gmr:Diagonal Style="0"/>
              <gmr:Rev-Diagonal Style="0"/>
            </gmr:StyleBorder>
          </gmr:Style>
        </gmr:StyleRegion>
        <gmr:StyleRegion startCol="6" startRow="4" endCol="7" endRow="4">
          <gmr:Style HAlign="8" VAlign="2" WrapText="0" ShrinkToFit="0" Rotation="0" Shade="0" Indent="0" Locked="1" Hidden="0" Fore="0:0:0" Back="FFFF:FFFF:FFFF" PatternColor="0:0:0" Format="General">
            <gmr:Font Unit="10" Bold="0" Italic="0" Underline="0" StrikeThrough="0">Helvetica</gmr:Font>
            <gmr:StyleBorder>
              <gmr:Top Style="5" Color="0:0:0"/>
              <gmr:Bottom Style="5" Color="0:0:0"/>
              <gmr:Left Style="0"/>
              <gmr:Right Style="5" Color="0:0:0"/>
              <gmr:Diagonal Style="0"/>
              <gmr:Rev-Diagonal Style="0"/>
            </gmr:StyleBorder>
          </gmr:Style>
        </gmr:StyleRegion>
        <gmr:StyleRegion startCol="5" startRow="4" endCol="5" endRow="4">
          <gmr:Style HAlign="8" VAlign="2" WrapText="0" ShrinkToFit="0" Rotation="0" Shade="0" Indent="0" Locked="1" Hidden="0" Fore="0:0:0" Back="FFFF:FFFF:FFFF" PatternColor="0:0:0" Format="General">
            <gmr:Font Unit="10" Bold="0" Italic="0" Underline="0" StrikeThrough="0">Helvetica</gmr:Font>
            <gmr:StyleBorder>
              <gmr:Top Style="5" Color="0:0:0"/>
              <gmr:Bottom Style="5" Color="0:0:0"/>
              <gmr:Left Style="0"/>
              <gmr:Right Style="0"/>
              <gmr:Diagonal Style="0"/>
              <gmr:Rev-Diagonal Style="0"/>
            </gmr:StyleBorder>
          </gmr:Style>
        </gmr:StyleRegion>
        <gmr:StyleRegion startCol="4" startRow="4" endCol="4" endRow="4">
          <gmr:Style HAlign="8" VAlign="2" WrapText="0" ShrinkToFit="0" Rotation="0" Shade="0" Indent="0" Locked="1" Hidden="0" Fore="0:0:0" Back="FFFF:FFFF:FFFF" PatternColor="0:0:0" Format="General">
            <gmr:Font Unit="10" Bold="0" Italic="0" Underline="0" StrikeThrough="0">Helvetica</gmr:Font>
            <gmr:StyleBorder>
              <gmr:Top Style="5" Color="0:0:0"/>
              <gmr:Bottom Style="5" Color="0:0:0"/>
              <gmr:Left Style="5" Color="0:0:0"/>
              <gmr:Right Style="0"/>
              <gmr:Diagonal Style="0"/>
              <gmr:Rev-Diagonal Style="0"/>
            </gmr:StyleBorder>
          </gmr:Style>
        </gmr:StyleRegion>
        <gmr:StyleRegion startCol="2" startRow="42" endCol="2" endRow="65523">
          <gmr:Style HAlign="1" VAlign="2" WrapText="0" ShrinkToFit="0" Rotation="0" Shade="0" Indent="0" Locked="1" Hidden="0" Fore="0:0:0" Back="FFFF:FFFF:FFFF" PatternColor="0:0:0" Format="0.000">
            <gmr:Font Unit="9" Bold="0" Italic="0" Underline="0" StrikeThrough="0">Helvetica</gmr:Font>
            <gmr:StyleBorder>
              <gmr:Top Style="0"/>
              <gmr:Bottom Style="0"/>
              <gmr:Left Style="0"/>
              <gmr:Right Style="0"/>
              <gmr:Diagonal Style="0"/>
              <gmr:Rev-Diagonal Style="0"/>
            </gmr:StyleBorder>
          </gmr:Style>
        </gmr:StyleRegion>
        <gmr:StyleRegion startCol="2" startRow="4" endCol="2" endRow="4">
          <gmr:Style HAlign="8" VAlign="2" WrapText="0" ShrinkToFit="0" Rotation="0" Shade="0" Indent="0" Locked="1" Hidden="0" Fore="0:0:0" Back="FFFF:FFFF:FFFF" PatternColor="0:0:0" Format="General">
            <gmr:Font Unit="10" Bold="1" Italic="0" Underline="0" StrikeThrough="0">Helvetica</gmr:Font>
            <gmr:StyleBorder>
              <gmr:Top Style="5" Color="0:0:0"/>
              <gmr:Bottom Style="0"/>
              <gmr:Left Style="0"/>
              <gmr:Right Style="5" Color="0:0:0"/>
              <gmr:Diagonal Style="0"/>
              <gmr:Rev-Diagonal Style="0"/>
            </gmr:StyleBorder>
          </gmr:Style>
        </gmr:StyleRegion>
        <gmr:StyleRegion startCol="1" startRow="4" endCol="1" endRow="4">
          <gmr:Style HAlign="8" VAlign="2" WrapText="0" ShrinkToFit="0" Rotation="0" Shade="0" Indent="0" Locked="1" Hidden="0" Fore="0:0:0" Back="FFFF:FFFF:FFFF" PatternColor="0:0:0" Format="General">
            <gmr:Font Unit="10" Bold="1" Italic="0" Underline="0" StrikeThrough="0">Helvetica</gmr:Font>
            <gmr:StyleBorder>
              <gmr:Top Style="5" Color="0:0:0"/>
              <gmr:Bottom Style="0"/>
              <gmr:Left Style="0"/>
              <gmr:Right Style="0"/>
              <gmr:Diagonal Style="0"/>
              <gmr:Rev-Diagonal Style="0"/>
            </gmr:StyleBorder>
          </gmr:Style>
        </gmr:StyleRegion>
        <gmr:StyleRegion startCol="0" startRow="4" endCol="0" endRow="4">
          <gmr:Style HAlign="8" VAlign="2" WrapText="0" ShrinkToFit="0" Rotation="0" Shade="0" Indent="0" Locked="1" Hidden="0" Fore="0:0:0" Back="FFFF:FFFF:FFFF" PatternColor="0:0:0" Format="General">
            <gmr:Font Unit="10" Bold="1" Italic="0" Underline="0" StrikeThrough="0">Helvetica</gmr:Font>
            <gmr:StyleBorder>
              <gmr:Top Style="5" Color="0:0:0"/>
              <gmr:Bottom Style="0"/>
              <gmr:Left Style="5" Color="0:0:0"/>
              <gmr:Right Style="0"/>
              <gmr:Diagonal Style="0"/>
              <gmr:Rev-Diagonal Style="0"/>
            </gmr:StyleBorder>
          </gmr:Style>
        </gmr:StyleRegion>
        <gmr:StyleRegion startCol="2" startRow="32" endCol="2" endRow="32">
          <gmr:Style HAlign="1" VAlign="2" WrapText="1" ShrinkToFit="0" Rotation="0" Shade="0" Indent="0" Locked="1" Hidden="0" Fore="0:0:0" Back="FFFF:FFFF:FFFF" PatternColor="0:0:0" Format="General">
            <gmr:Font Unit="9" Bold="0" Italic="0" Underline="0" StrikeThrough="0">Helvetica</gmr:Font>
            <gmr:StyleBorder>
              <gmr:Top Style="5" Color="0:0:0"/>
              <gmr:Bottom Style="0"/>
              <gmr:Left Style="0"/>
              <gmr:Right Style="5" Color="0:0:0"/>
              <gmr:Diagonal Style="0"/>
              <gmr:Rev-Diagonal Style="0"/>
            </gmr:StyleBorder>
          </gmr:Style>
        </gmr:StyleRegion>
        <gmr:StyleRegion startCol="1" startRow="32" endCol="1" endRow="32">
          <gmr:Style HAlign="1" VAlign="2" WrapText="1" ShrinkToFit="0" Rotation="0" Shade="0" Indent="0" Locked="1" Hidden="0" Fore="0:0:0" Back="FFFF:FFFF:FFFF" PatternColor="0:0:0" Format="General">
            <gmr:Font Unit="9" Bold="0" Italic="0" Underline="0" StrikeThrough="0">Helvetica</gmr:Font>
            <gmr:StyleBorder>
              <gmr:Top Style="5" Color="0:0:0"/>
              <gmr:Bottom Style="0"/>
              <gmr:Left Style="0"/>
              <gmr:Right Style="0"/>
              <gmr:Diagonal Style="0"/>
              <gmr:Rev-Diagonal Style="0"/>
            </gmr:StyleBorder>
          </gmr:Style>
        </gmr:StyleRegion>
        <gmr:StyleRegion startCol="0" startRow="32" endCol="0" endRow="32">
          <gmr:Style HAlign="1" VAlign="2" WrapText="1" ShrinkToFit="0" Rotation="0" Shade="0" Indent="0" Locked="1" Hidden="0" Fore="0:0:0" Back="FFFF:FFFF:FFFF" PatternColor="0:0:0" Format="General">
            <gmr:Font Unit="9" Bold="0" Italic="0" Underline="0" StrikeThrough="0">Helvetica</gmr:Font>
            <gmr:StyleBorder>
              <gmr:Top Style="5" Color="0:0:0"/>
              <gmr:Bottom Style="0"/>
              <gmr:Left Style="5" Color="0:0:0"/>
              <gmr:Right Style="0"/>
              <gmr:Diagonal Style="0"/>
              <gmr:Rev-Diagonal Style="0"/>
            </gmr:StyleBorder>
          </gmr:Style>
        </gmr:StyleRegion>
        <gmr:StyleRegion startCol="10" startRow="2" endCol="15" endRow="2">
          <gmr:Style HAlign="1" VAlign="2" WrapText="0" ShrinkToFit="0" Rotation="0" Shade="0" Indent="0" Locked="1" Hidden="0" Fore="0:0:0" Back="FFFF:FFFF:FFFF" PatternColor="0:0:0" Format="General">
            <gmr:Font Unit="9" Bold="0" Italic="0" Underline="0" StrikeThrough="0">Helvetica</gmr:Font>
            <gmr:StyleBorder>
              <gmr:Top Style="0"/>
              <gmr:Bottom Style="0"/>
              <gmr:Left Style="0"/>
              <gmr:Right Style="0"/>
              <gmr:Diagonal Style="0"/>
              <gmr:Rev-Diagonal Style="0"/>
            </gmr:StyleBorder>
          </gmr:Style>
        </gmr:StyleRegion>
        <gmr:StyleRegion startCol="12" startRow="32" endCol="15" endRow="65535">
          <gmr:Style HAlign="1" VAlign="2" WrapText="0" ShrinkToFit="0" Rotation="0" Shade="0" Indent="0" Locked="1" Hidden="0" Fore="0:0:0" Back="FFFF:FFFF:FFFF" PatternColor="0:0:0" Format="General">
            <gmr:Font Unit="9" Bold="0" Italic="0" Underline="0" StrikeThrough="0">Helvetica</gmr:Font>
            <gmr:StyleBorder>
              <gmr:Top Style="0"/>
              <gmr:Bottom Style="0"/>
              <gmr:Left Style="0"/>
              <gmr:Right Style="0"/>
              <gmr:Diagonal Style="0"/>
              <gmr:Rev-Diagonal Style="0"/>
            </gmr:StyleBorder>
          </gmr:Style>
        </gmr:StyleRegion>
        <gmr:StyleRegion startCol="19" startRow="37" endCol="19" endRow="37">
          <gmr:Style HAlign="1" VAlign="2" WrapText="1" ShrinkToFit="0" Rotation="0" Shade="0" Indent="0" Locked="1" Hidden="0" Fore="0:0:0" Back="FFFF:FFFF:FFFF" PatternColor="0:0:0" Format="General">
            <gmr:Font Unit="9" Bold="0" Italic="0" Underline="0" StrikeThrough="0">Helvetica</gmr:Font>
            <gmr:StyleBorder>
              <gmr:Top Style="0"/>
              <gmr:Bottom Style="0"/>
              <gmr:Left Style="0"/>
              <gmr:Right Style="0"/>
              <gmr:Diagonal Style="0"/>
              <gmr:Rev-Diagonal Style="0"/>
            </gmr:StyleBorder>
          </gmr:Style>
        </gmr:StyleRegion>
        <gmr:StyleRegion startCol="14" startRow="29" endCol="15" endRow="30">
          <gmr:Style HAlign="1" VAlign="2" WrapText="0" ShrinkToFit="0" Rotation="0" Shade="0" Indent="0" Locked="1" Hidden="0" Fore="0:0:FF00" Back="FFFF:FFFF:FFFF" PatternColor="0:0:0" Format="General">
            <gmr:Font Unit="9" Bold="0" Italic="0" Underline="0" StrikeThrough="0">Helvetica</gmr:Font>
            <gmr:StyleBorder>
              <gmr:Top Style="0"/>
              <gmr:Bottom Style="0"/>
              <gmr:Left Style="0"/>
              <gmr:Right Style="0"/>
              <gmr:Diagonal Style="0"/>
              <gmr:Rev-Diagonal Style="0"/>
            </gmr:StyleBorder>
          </gmr:Style>
        </gmr:StyleRegion>
        <gmr:StyleRegion startCol="10" startRow="31" endCol="11" endRow="65535">
          <gmr:Style HAlign="1" VAlign="2" WrapText="0" ShrinkToFit="0" Rotation="0" Shade="0" Indent="0" Locked="1" Hidden="0" Fore="0:0:0" Back="FFFF:FFFF:FFFF" PatternColor="0:0:0" Format="General">
            <gmr:Font Unit="9" Bold="0" Italic="0" Underline="0" StrikeThrough="0">Helvetica</gmr:Font>
            <gmr:StyleBorder>
              <gmr:Top Style="0"/>
              <gmr:Bottom Style="0"/>
              <gmr:Left Style="0"/>
              <gmr:Right Style="0"/>
              <gmr:Diagonal Style="0"/>
              <gmr:Rev-Diagonal Style="0"/>
            </gmr:StyleBorder>
          </gmr:Style>
        </gmr:StyleRegion>
        <gmr:StyleRegion startCol="7" startRow="2" endCol="9" endRow="2">
          <gmr:Style HAlign="1" VAlign="2" WrapText="0" ShrinkToFit="0" Rotation="0" Shade="0" Indent="0" Locked="1" Hidden="0" Fore="0:0:0" Back="FFFF:FFFF:FFFF" PatternColor="0:0:0" Format="0.0000">
            <gmr:Font Unit="9" Bold="0" Italic="0" Underline="0" StrikeThrough="0">Helvetica</gmr:Font>
            <gmr:StyleBorder>
              <gmr:Top Style="0"/>
              <gmr:Bottom Style="0"/>
              <gmr:Left Style="0"/>
              <gmr:Right Style="0"/>
              <gmr:Diagonal Style="0"/>
              <gmr:Rev-Diagonal Style="0"/>
            </gmr:StyleBorder>
          </gmr:Style>
        </gmr:StyleRegion>
        <gmr:StyleRegion startCol="7" startRow="65524" endCol="9" endRow="65535">
          <gmr:Style HAlign="1" VAlign="2" WrapText="0" ShrinkToFit="0" Rotation="0" Shade="0" Indent="0" Locked="1" Hidden="0" Fore="0:0:0" Back="FFFF:FFFF:FFFF" PatternColor="0:0:0" Format="General">
            <gmr:Font Unit="9" Bold="0" Italic="0" Underline="0" StrikeThrough="0">Helvetica</gmr:Font>
            <gmr:StyleBorder>
              <gmr:Top Style="0"/>
              <gmr:Bottom Style="0"/>
              <gmr:Left Style="0"/>
              <gmr:Right Style="0"/>
              <gmr:Diagonal Style="0"/>
              <gmr:Rev-Diagonal Style="0"/>
            </gmr:StyleBorder>
          </gmr:Style>
        </gmr:StyleRegion>
        <gmr:StyleRegion startCol="12" startRow="29" endCol="12" endRow="30">
          <gmr:Style HAlign="1" VAlign="2" WrapText="0" ShrinkToFit="0" Rotation="0" Shade="0" Indent="0" Locked="1" Hidden="0" Fore="0:0:FF00" Back="FFFF:FFFF:FFFF" PatternColor="0:0:0" Format="General">
            <gmr:Font Unit="9" Bold="0" Italic="0" Underline="0" StrikeThrough="0">Helvetica</gmr:Font>
            <gmr:StyleBorder>
              <gmr:Top Style="0"/>
              <gmr:Bottom Style="0"/>
              <gmr:Left Style="0"/>
              <gmr:Right Style="0"/>
              <gmr:Diagonal Style="0"/>
              <gmr:Rev-Diagonal Style="0"/>
            </gmr:StyleBorder>
          </gmr:Style>
        </gmr:StyleRegion>
        <gmr:StyleRegion startCol="11" startRow="30" endCol="11" endRow="30">
          <gmr:Style HAlign="1" VAlign="2" WrapText="0" ShrinkToFit="0" Rotation="0" Shade="0" Indent="0" Locked="1" Hidden="0" Fore="0:0:FF00" Back="FFFF:FFFF:FFFF" PatternColor="0:0:0" Format="General">
            <gmr:Font Unit="9" Bold="0" Italic="0" Underline="0" StrikeThrough="0">Helvetica</gmr:Font>
            <gmr:StyleBorder>
              <gmr:Top Style="0"/>
              <gmr:Bottom Style="0"/>
              <gmr:Left Style="0"/>
              <gmr:Right Style="0"/>
              <gmr:Diagonal Style="0"/>
              <gmr:Rev-Diagonal Style="0"/>
            </gmr:StyleBorder>
          </gmr:Style>
        </gmr:StyleRegion>
        <gmr:StyleRegion startCol="10" startRow="29" endCol="10" endRow="30">
          <gmr:Style HAlign="1" VAlign="2" WrapText="0" ShrinkToFit="0" Rotation="0" Shade="0" Indent="0" Locked="1" Hidden="0" Fore="0:0:FF00" Back="FFFF:FFFF:FFFF" PatternColor="0:0:0" Format="General">
            <gmr:Font Unit="9" Bold="0" Italic="0" Underline="0" StrikeThrough="0">Helvetica</gmr:Font>
            <gmr:StyleBorder>
              <gmr:Top Style="0"/>
              <gmr:Bottom Style="0"/>
              <gmr:Left Style="0"/>
              <gmr:Right Style="0"/>
              <gmr:Diagonal Style="0"/>
              <gmr:Rev-Diagonal Style="0"/>
            </gmr:StyleBorder>
          </gmr:Style>
        </gmr:StyleRegion>
        <gmr:StyleRegion startCol="5" startRow="2" endCol="6" endRow="2">
          <gmr:Style HAlign="1" VAlign="2" WrapText="0" ShrinkToFit="0" Rotation="0" Shade="0" Indent="0" Locked="1" Hidden="0" Fore="0:0:0" Back="FFFF:FFFF:FFFF" PatternColor="0:0:0" Format="General">
            <gmr:Font Unit="9" Bold="0" Italic="0" Underline="0" StrikeThrough="0">Helvetica</gmr:Font>
            <gmr:StyleBorder>
              <gmr:Top Style="0"/>
              <gmr:Bottom Style="0"/>
              <gmr:Left Style="0"/>
              <gmr:Right Style="0"/>
              <gmr:Diagonal Style="0"/>
              <gmr:Rev-Diagonal Style="0"/>
            </gmr:StyleBorder>
          </gmr:Style>
        </gmr:StyleRegion>
        <gmr:StyleRegion startCol="4" startRow="28" endCol="6" endRow="65535">
          <gmr:Style HAlign="1" VAlign="2" WrapText="0" ShrinkToFit="0" Rotation="0" Shade="0" Indent="0" Locked="1" Hidden="0" Fore="0:0:0" Back="FFFF:FFFF:FFFF" PatternColor="0:0:0" Format="General">
            <gmr:Font Unit="9" Bold="0" Italic="0" Underline="0" StrikeThrough="0">Helvetica</gmr:Font>
            <gmr:StyleBorder>
              <gmr:Top Style="0"/>
              <gmr:Bottom Style="0"/>
              <gmr:Left Style="0"/>
              <gmr:Right Style="0"/>
              <gmr:Diagonal Style="0"/>
              <gmr:Rev-Diagonal Style="0"/>
            </gmr:StyleBorder>
          </gmr:Style>
        </gmr:StyleRegion>
        <gmr:StyleRegion startCol="6" startRow="9" endCol="6" endRow="9">
          <gmr:Style HAlign="8" VAlign="2" WrapText="0" ShrinkToFit="0" Rotation="0" Shade="0" Indent="0" Locked="1" Hidden="0" Fore="3300:6600:FF00" Back="FFFF:FFFF:FFFF" PatternColor="0:0:0" Format="@">
            <gmr:Font Unit="9" Bold="0" Italic="0" Underline="0" StrikeThrough="0">Helvetica</gmr:Font>
            <gmr:StyleBorder>
              <gmr:Top Style="0"/>
              <gmr:Bottom Style="0"/>
              <gmr:Left Style="1" Color="0:0:0"/>
              <gmr:Right Style="1" Color="0:0:0"/>
              <gmr:Diagonal Style="0"/>
              <gmr:Rev-Diagonal Style="0"/>
            </gmr:StyleBorder>
          </gmr:Style>
        </gmr:StyleRegion>
        <gmr:StyleRegion startCol="6" startRow="16" endCol="6" endRow="16">
          <gmr:Style HAlign="8" VAlign="2" WrapText="0" ShrinkToFit="0" Rotation="0" Shade="0" Indent="0" Locked="1" Hidden="0" Fore="3300:6600:FF00" Back="FFFF:FFFF:FFFF" PatternColor="0:0:0" Format="@">
            <gmr:Font Unit="9" Bold="0" Italic="0" Underline="0" StrikeThrough="0">Helvetica</gmr:Font>
            <gmr:StyleBorder>
              <gmr:Top Style="0"/>
              <gmr:Bottom Style="0"/>
              <gmr:Left Style="1" Color="0:0:0"/>
              <gmr:Right Style="1" Color="0:0:0"/>
              <gmr:Diagonal Style="0"/>
              <gmr:Rev-Diagonal Style="0"/>
            </gmr:StyleBorder>
          </gmr:Style>
        </gmr:StyleRegion>
        <gmr:StyleRegion startCol="4" startRow="1" endCol="4" endRow="2">
          <gmr:Style HAlign="1" VAlign="2" WrapText="0" ShrinkToFit="0" Rotation="0" Shade="0" Indent="0" Locked="1" Hidden="0" Fore="0:0:0" Back="FFFF:FFFF:FFFF" PatternColor="0:0:0" Format="General">
            <gmr:Font Unit="9" Bold="0" Italic="0" Underline="0" StrikeThrough="0">Helvetica</gmr:Font>
            <gmr:StyleBorder>
              <gmr:Top Style="0"/>
              <gmr:Bottom Style="0"/>
              <gmr:Left Style="0"/>
              <gmr:Right Style="0"/>
              <gmr:Diagonal Style="0"/>
              <gmr:Rev-Diagonal Style="0"/>
            </gmr:StyleBorder>
          </gmr:Style>
        </gmr:StyleRegion>
        <gmr:StyleRegion startCol="6" startRow="17" endCol="6" endRow="23">
          <gmr:Style HAlign="1" VAlign="2" WrapText="0" ShrinkToFit="0" Rotation="0" Shade="0" Indent="0" Locked="1" Hidden="0" Fore="0:0:0" Back="FFFF:FFFF:FFFF" PatternColor="0:0:0" Format="0.000">
            <gmr:Font Unit="9" Bold="0" Italic="0" Underline="0" StrikeThrough="0">Helvetica</gmr:Font>
            <gmr:StyleBorder>
              <gmr:Top Style="0"/>
              <gmr:Bottom Style="0"/>
              <gmr:Left Style="1" Color="0:0:0"/>
              <gmr:Right Style="1" Color="0:0:0"/>
              <gmr:Diagonal Style="0"/>
              <gmr:Rev-Diagonal Style="0"/>
            </gmr:StyleBorder>
          </gmr:Style>
        </gmr:StyleRegion>
        <gmr:StyleRegion startCol="3" startRow="2" endCol="3" endRow="65535">
          <gmr:Style HAlign="1" VAlign="2" WrapText="0" ShrinkToFit="0" Rotation="0" Shade="0" Indent="0" Locked="1" Hidden="0" Fore="0:0:0" Back="FFFF:FFFF:FFFF" PatternColor="0:0:0" Format="General">
            <gmr:Font Unit="9" Bold="0" Italic="0" Underline="0" StrikeThrough="0">Helvetica</gmr:Font>
            <gmr:StyleBorder>
              <gmr:Top Style="0"/>
              <gmr:Bottom Style="0"/>
              <gmr:Left Style="0"/>
              <gmr:Right Style="0"/>
              <gmr:Diagonal Style="0"/>
              <gmr:Rev-Diagonal Style="0"/>
            </gmr:StyleBorder>
          </gmr:Style>
        </gmr:StyleRegion>
        <gmr:StyleRegion startCol="2" startRow="2" endCol="2" endRow="2">
          <gmr:Style HAlign="1" VAlign="2" WrapText="0" ShrinkToFit="0" Rotation="0" Shade="0" Indent="0" Locked="1" Hidden="0" Fore="0:0:0" Back="FFFF:FFFF:FFFF" PatternColor="0:0:0" Format="0.000">
            <gmr:Font Unit="9" Bold="0" Italic="0" Underline="0" StrikeThrough="0">Helvetica</gmr:Font>
            <gmr:StyleBorder>
              <gmr:Top Style="0"/>
              <gmr:Bottom Style="0"/>
              <gmr:Left Style="0"/>
              <gmr:Right Style="0"/>
              <gmr:Diagonal Style="0"/>
              <gmr:Rev-Diagonal Style="0"/>
            </gmr:StyleBorder>
          </gmr:Style>
        </gmr:StyleRegion>
        <gmr:StyleRegion startCol="2" startRow="65524" endCol="2" endRow="65535">
          <gmr:Style HAlign="1" VAlign="2" WrapText="0" ShrinkToFit="0" Rotation="0" Shade="0" Indent="0" Locked="1" Hidden="0" Fore="0:0:0" Back="FFFF:FFFF:FFFF" PatternColor="0:0:0" Format="General">
            <gmr:Font Unit="9" Bold="0" Italic="0" Underline="0" StrikeThrough="0">Helvetica</gmr:Font>
            <gmr:StyleBorder>
              <gmr:Top Style="0"/>
              <gmr:Bottom Style="0"/>
              <gmr:Left Style="0"/>
              <gmr:Right Style="0"/>
              <gmr:Diagonal Style="0"/>
              <gmr:Rev-Diagonal Style="0"/>
            </gmr:StyleBorder>
          </gmr:Style>
        </gmr:StyleRegion>
        <gmr:StyleRegion startCol="0" startRow="39" endCol="1" endRow="65535">
          <gmr:Style HAlign="1" VAlign="2" WrapText="0" ShrinkToFit="0" Rotation="0" Shade="0" Indent="0" Locked="1" Hidden="0" Fore="0:0:0" Back="FFFF:FFFF:FFFF" PatternColor="0:0:0" Format="General">
            <gmr:Font Unit="9" Bold="0" Italic="0" Underline="0" StrikeThrough="0">Helvetica</gmr:Font>
            <gmr:StyleBorder>
              <gmr:Top Style="0"/>
              <gmr:Bottom Style="0"/>
              <gmr:Left Style="0"/>
              <gmr:Right Style="0"/>
              <gmr:Diagonal Style="0"/>
              <gmr:Rev-Diagonal Style="0"/>
            </gmr:StyleBorder>
          </gmr:Style>
        </gmr:StyleRegion>
        <gmr:StyleRegion startCol="0" startRow="2" endCol="0" endRow="2">
          <gmr:Style HAlign="1" VAlign="2" WrapText="0" ShrinkToFit="0" Rotation="0" Shade="0" Indent="0" Locked="1" Hidden="0" Fore="3300:6600:FF00" Back="FFFF:FFFF:FFFF" PatternColor="0:0:0" Format="General">
            <gmr:Font Unit="9" Bold="0" Italic="0" Underline="0" StrikeThrough="0">Helvetica</gmr:Font>
            <gmr:StyleBorder>
              <gmr:Top Style="0"/>
              <gmr:Bottom Style="0"/>
              <gmr:Left Style="0"/>
              <gmr:Right Style="0"/>
              <gmr:Diagonal Style="0"/>
              <gmr:Rev-Diagonal Style="0"/>
            </gmr:StyleBorder>
          </gmr:Style>
        </gmr:StyleRegion>
        <gmr:StyleRegion startCol="2" startRow="29" endCol="2" endRow="30">
          <gmr:Style HAlign="1" VAlign="2" WrapText="0" ShrinkToFit="0" Rotation="0" Shade="0" Indent="0" Locked="1" Hidden="0" Fore="0:0:0" Back="FFFF:FFFF:FFFF" PatternColor="0:0:0" Format="General">
            <gmr:Font Unit="9" Bold="0" Italic="0" Underline="0" StrikeThrough="0">Helvetica</gmr:Font>
            <gmr:StyleBorder>
              <gmr:Top Style="0"/>
              <gmr:Bottom Style="0"/>
              <gmr:Left Style="0"/>
              <gmr:Right Style="5" Color="0:0:0"/>
              <gmr:Diagonal Style="0"/>
              <gmr:Rev-Diagonal Style="0"/>
            </gmr:StyleBorder>
          </gmr:Style>
        </gmr:StyleRegion>
        <gmr:StyleRegion startCol="2" startRow="37" endCol="2" endRow="37">
          <gmr:Style HAlign="1" VAlign="2" WrapText="1" ShrinkToFit="0" Rotation="0" Shade="0" Indent="0" Locked="1" Hidden="0" Fore="0:0:0" Back="FFFF:FFFF:FFFF" PatternColor="0:0:0" Format="General">
            <gmr:Font Unit="9" Bold="0" Italic="0" Underline="0" StrikeThrough="0">Helvetica</gmr:Font>
            <gmr:StyleBorder>
              <gmr:Top Style="0"/>
              <gmr:Bottom Style="0"/>
              <gmr:Left Style="0"/>
              <gmr:Right Style="5" Color="0:0:0"/>
              <gmr:Diagonal Style="0"/>
              <gmr:Rev-Diagonal Style="0"/>
            </gmr:StyleBorder>
          </gmr:Style>
        </gmr:StyleRegion>
        <gmr:StyleRegion startCol="1" startRow="29" endCol="1" endRow="30">
          <gmr:Style HAlign="1" VAlign="2" WrapText="0" ShrinkToFit="0" Rotation="0" Shade="0" Indent="0" Locked="1" Hidden="0" Fore="0:0:0" Back="FFFF:FFFF:FFFF" PatternColor="0:0:0" Format="General">
            <gmr:Font Unit="9" Bold="0" Italic="0" Underline="0" StrikeThrough="0">Helvetica</gmr:Font>
            <gmr:StyleBorder>
              <gmr:Top Style="0"/>
              <gmr:Bottom Style="0"/>
              <gmr:Left Style="5" Color="0:0:0"/>
              <gmr:Right Style="1" Color="0:0:0"/>
              <gmr:Diagonal Style="0"/>
              <gmr:Rev-Diagonal Style="0"/>
            </gmr:StyleBorder>
          </gmr:Style>
        </gmr:StyleRegion>
        <gmr:StyleRegion startCol="1" startRow="37" endCol="1" endRow="37">
          <gmr:Style HAlign="1" VAlign="2" WrapText="1" ShrinkToFit="0" Rotation="0" Shade="0" Indent="0" Locked="1" Hidden="0" Fore="0:0:0" Back="FFFF:FFFF:FFFF" PatternColor="0:0:0" Format="General">
            <gmr:Font Unit="9" Bold="0" Italic="0" Underline="0" StrikeThrough="0">Helvetica</gmr:Font>
            <gmr:StyleBorder>
              <gmr:Top Style="0"/>
              <gmr:Bottom Style="0"/>
              <gmr:Left Style="0"/>
              <gmr:Right Style="0"/>
              <gmr:Diagonal Style="0"/>
              <gmr:Rev-Diagonal Style="0"/>
            </gmr:StyleBorder>
          </gmr:Style>
        </gmr:StyleRegion>
        <gmr:StyleRegion startCol="0" startRow="28" endCol="0" endRow="30">
          <gmr:Style HAlign="1" VAlign="2" WrapText="0" ShrinkToFit="0" Rotation="0" Shade="0" Indent="0" Locked="1" Hidden="0" Fore="0:0:0" Back="FFFF:FFFF:FFFF" PatternColor="0:0:0" Format="General">
            <gmr:Font Unit="9" Bold="0" Italic="0" Underline="0" StrikeThrough="0">Helvetica</gmr:Font>
            <gmr:StyleBorder>
              <gmr:Top Style="0"/>
              <gmr:Bottom Style="0"/>
              <gmr:Left Style="5" Color="0:0:0"/>
              <gmr:Right Style="0"/>
              <gmr:Diagonal Style="0"/>
              <gmr:Rev-Diagonal Style="0"/>
            </gmr:StyleBorder>
          </gmr:Style>
        </gmr:StyleRegion>
        <gmr:StyleRegion startCol="0" startRow="37" endCol="0" endRow="37">
          <gmr:Style HAlign="1" VAlign="2" WrapText="1" ShrinkToFit="0" Rotation="0" Shade="0" Indent="0" Locked="1" Hidden="0" Fore="0:0:0" Back="FFFF:FFFF:FFFF" PatternColor="0:0:0" Format="General">
            <gmr:Font Unit="9" Bold="0" Italic="0" Underline="0" StrikeThrough="0">Helvetica</gmr:Font>
            <gmr:StyleBorder>
              <gmr:Top Style="0"/>
              <gmr:Bottom Style="0"/>
              <gmr:Left Style="5" Color="0:0:0"/>
              <gmr:Right Style="0"/>
              <gmr:Diagonal Style="0"/>
              <gmr:Rev-Diagonal Style="0"/>
            </gmr:StyleBorder>
          </gmr:Style>
        </gmr:StyleRegion>
        <gmr:StyleRegion startCol="23" startRow="1" endCol="250" endRow="1">
          <gmr:Style HAlign="1" VAlign="2" WrapText="0" ShrinkToFit="0" Rotation="0" Shade="0" Indent="0" Locked="1" Hidden="0" Fore="0:0:0" Back="FFFF:FFFF:FFFF" PatternColor="0:0:0" Format="General">
            <gmr:Font Unit="12" Bold="1" Italic="0" Underline="0" StrikeThrough="0">Helvetica</gmr:Font>
            <gmr:StyleBorder>
              <gmr:Top Style="0"/>
              <gmr:Bottom Style="0"/>
              <gmr:Left Style="0"/>
              <gmr:Right Style="0"/>
              <gmr:Diagonal Style="0"/>
              <gmr:Rev-Diagonal Style="0"/>
            </gmr:StyleBorder>
          </gmr:Style>
        </gmr:StyleRegion>
        <gmr:StyleRegion startCol="251" startRow="0" endCol="251" endRow="15">
          <gmr:Style HAlign="1" VAlign="2" WrapText="0" ShrinkToFit="0" Rotation="0" Shade="0" Indent="0" Locked="1" Hidden="0" Fore="0:0:0" Back="FFFF:FFFF:FFFF" PatternColor="0:0:0" Format="General">
            <gmr:Font Unit="9" Bold="0" Italic="0" Underline="0" StrikeThrough="0">Helvetica</gmr:Font>
            <gmr:StyleBorder>
              <gmr:Top Style="0"/>
              <gmr:Bottom Style="0"/>
              <gmr:Left Style="0"/>
              <gmr:Right Style="0"/>
              <gmr:Diagonal Style="0"/>
              <gmr:Rev-Diagonal Style="0"/>
            </gmr:StyleBorder>
          </gmr:Style>
        </gmr:StyleRegion>
        <gmr:StyleRegion startCol="10" startRow="0" endCol="16" endRow="0">
          <gmr:Style HAlign="1" VAlign="2" WrapText="0" ShrinkToFit="0" Rotation="0" Shade="0" Indent="0" Locked="1" Hidden="0" Fore="0:0:0" Back="FFFF:FFFF:FFFF" PatternColor="0:0:0" Format="General">
            <gmr:Font Unit="9" Bold="0" Italic="0" Underline="0" StrikeThrough="0">Helvetica</gmr:Font>
            <gmr:StyleBorder>
              <gmr:Top Style="0"/>
              <gmr:Bottom Style="0"/>
              <gmr:Left Style="0"/>
              <gmr:Right Style="0"/>
              <gmr:Diagonal Style="0"/>
              <gmr:Rev-Diagonal Style="0"/>
            </gmr:StyleBorder>
          </gmr:Style>
        </gmr:StyleRegion>
        <gmr:StyleRegion startCol="248" startRow="2" endCol="250" endRow="15">
          <gmr:Style HAlign="1" VAlign="2" WrapText="0" ShrinkToFit="0" Rotation="0" Shade="0" Indent="0" Locked="1" Hidden="0" Fore="0:0:0" Back="FFFF:FFFF:FFFF" PatternColor="0:0:0" Format="General">
            <gmr:Font Unit="9" Bold="0" Italic="0" Underline="0" StrikeThrough="0">Helvetica</gmr:Font>
            <gmr:StyleBorder>
              <gmr:Top Style="0"/>
              <gmr:Bottom Style="0"/>
              <gmr:Left Style="0"/>
              <gmr:Right Style="0"/>
              <gmr:Diagonal Style="0"/>
              <gmr:Rev-Diagonal Style="0"/>
            </gmr:StyleBorder>
          </gmr:Style>
        </gmr:StyleRegion>
        <gmr:StyleRegion startCol="15" startRow="7" endCol="15" endRow="7">
          <gmr:Style HAlign="1" VAlign="2" WrapText="0" ShrinkToFit="0" Rotation="0" Shade="0" Indent="0" Locked="1" Hidden="0" Fore="0:0:FF00" Back="FFFF:FFFF:FFFF" PatternColor="0:0:0" Format="General">
            <gmr:Font Unit="9" Bold="0" Italic="0" Underline="0" StrikeThrough="0">Helvetica</gmr:Font>
            <gmr:StyleBorder>
              <gmr:Top Style="0"/>
              <gmr:Bottom Style="0"/>
              <gmr:Left Style="5" Color="0:0:0"/>
              <gmr:Right Style="5" Color="0:0:0"/>
              <gmr:Diagonal Style="0"/>
              <gmr:Rev-Diagonal Style="0"/>
            </gmr:StyleBorder>
          </gmr:Style>
        </gmr:StyleRegion>
        <gmr:StyleRegion startCol="14" startRow="6" endCol="14" endRow="7">
          <gmr:Style HAlign="1" VAlign="2" WrapText="0" ShrinkToFit="0" Rotation="0" Shade="0" Indent="0" Locked="1" Hidden="0" Fore="0:0:FF00" Back="FFFF:FFFF:FFFF" PatternColor="0:0:0" Format="General">
            <gmr:Font Unit="9" Bold="0" Italic="0" Underline="0" StrikeThrough="0">Helvetica</gmr:Font>
            <gmr:StyleBorder>
              <gmr:Top Style="0"/>
              <gmr:Bottom Style="0"/>
              <gmr:Left Style="5" Color="0:0:0"/>
              <gmr:Right Style="0"/>
              <gmr:Diagonal Style="0"/>
              <gmr:Rev-Diagonal Style="0"/>
            </gmr:StyleBorder>
          </gmr:Style>
        </gmr:StyleRegion>
        <gmr:StyleRegion startCol="13" startRow="6" endCol="13" endRow="7">
          <gmr:Style HAlign="1" VAlign="2" WrapText="0" ShrinkToFit="0" Rotation="0" Shade="0" Indent="0" Locked="1" Hidden="0" Fore="0:0:FF00" Back="FFFF:FFFF:FFFF" PatternColor="0:0:0" Format="General">
            <gmr:Font Unit="9" Bold="0" Italic="0" Underline="0" StrikeThrough="0">Helvetica</gmr:Font>
            <gmr:StyleBorder>
              <gmr:Top Style="0"/>
              <gmr:Bottom Style="0"/>
              <gmr:Left Style="0"/>
              <gmr:Right Style="0"/>
              <gmr:Diagonal Style="0"/>
              <gmr:Rev-Diagonal Style="0"/>
            </gmr:StyleBorder>
          </gmr:Style>
        </gmr:StyleRegion>
        <gmr:StyleRegion startCol="14" startRow="28" endCol="15" endRow="28">
          <gmr:Style HAlign="1" VAlign="2" WrapText="0" ShrinkToFit="0" Rotation="0" Shade="0" Indent="0" Locked="1" Hidden="0" Fore="0:0:FF00" Back="FFFF:FFFF:FFFF" PatternColor="0:0:0" Format="0.000">
            <gmr:Font Unit="9" Bold="0" Italic="0" Underline="0" StrikeThrough="0">Helvetica</gmr:Font>
            <gmr:StyleBorder>
              <gmr:Top Style="0"/>
              <gmr:Bottom Style="0"/>
              <gmr:Left Style="0"/>
              <gmr:Right Style="0"/>
              <gmr:Diagonal Style="0"/>
              <gmr:Rev-Diagonal Style="0"/>
            </gmr:StyleBorder>
          </gmr:Style>
        </gmr:StyleRegion>
        <gmr:StyleRegion startCol="12" startRow="7" endCol="12" endRow="7">
          <gmr:Style HAlign="1" VAlign="2" WrapText="0" ShrinkToFit="0" Rotation="0" Shade="0" Indent="0" Locked="1" Hidden="0" Fore="0:0:FF00" Back="FFFF:FFFF:FFFF" PatternColor="0:0:0" Format="General">
            <gmr:Font Unit="9" Bold="0" Italic="0" Underline="0" StrikeThrough="0">Helvetica</gmr:Font>
            <gmr:StyleBorder>
              <gmr:Top Style="0"/>
              <gmr:Bottom Style="0"/>
              <gmr:Left Style="5" Color="0:0:0"/>
              <gmr:Right Style="5" Color="0:0:0"/>
              <gmr:Diagonal Style="0"/>
              <gmr:Rev-Diagonal Style="0"/>
            </gmr:StyleBorder>
          </gmr:Style>
        </gmr:StyleRegion>
        <gmr:StyleRegion startCol="10" startRow="6" endCol="11" endRow="7">
          <gmr:Style HAlign="1" VAlign="2" WrapText="0" ShrinkToFit="0" Rotation="0" Shade="0" Indent="0" Locked="1" Hidden="0" Fore="0:0:FF00" Back="FFFF:FFFF:FFFF" PatternColor="0:0:0" Format="General">
            <gmr:Font Unit="9" Bold="0" Italic="0" Underline="0" StrikeThrough="0">Helvetica</gmr:Font>
            <gmr:StyleBorder>
              <gmr:Top Style="0"/>
              <gmr:Bottom Style="0"/>
              <gmr:Left Style="5" Color="0:0:0"/>
              <gmr:Right Style="0"/>
              <gmr:Diagonal Style="0"/>
              <gmr:Rev-Diagonal Style="0"/>
            </gmr:StyleBorder>
          </gmr:Style>
        </gmr:StyleRegion>
        <gmr:StyleRegion startCol="252" startRow="0" endCol="255" endRow="255">
          <gmr:Style HAlign="1" VAlign="2" WrapText="0" ShrinkToFit="0" Rotation="0" Shade="0" Indent="0" Locked="1" Hidden="0" Fore="0:0:0" Back="FFFF:FFFF:FFFF" PatternColor="0:0:0" Format="General">
            <gmr:Font Unit="9" Bold="0" Italic="0" Underline="0" StrikeThrough="0">Helvetica</gmr:Font>
            <gmr:StyleBorder>
              <gmr:Top Style="0"/>
              <gmr:Bottom Style="0"/>
              <gmr:Left Style="0"/>
              <gmr:Right Style="0"/>
              <gmr:Diagonal Style="0"/>
              <gmr:Rev-Diagonal Style="0"/>
            </gmr:StyleBorder>
          </gmr:Style>
        </gmr:StyleRegion>
        <gmr:StyleRegion startCol="13" startRow="28" endCol="13" endRow="28">
          <gmr:Style HAlign="1" VAlign="2" WrapText="0" ShrinkToFit="0" Rotation="0" Shade="0" Indent="0" Locked="1" Hidden="0" Fore="0:0:FF00" Back="FFFF:FFFF:FFFF" PatternColor="0:0:0" Format="0">
            <gmr:Font Unit="9" Bold="0" Italic="0" Underline="0" StrikeThrough="0">Helvetica</gmr:Font>
            <gmr:StyleBorder>
              <gmr:Top Style="0"/>
              <gmr:Bottom Style="0"/>
              <gmr:Left Style="0"/>
              <gmr:Right Style="0"/>
              <gmr:Diagonal Style="0"/>
              <gmr:Rev-Diagonal Style="0"/>
            </gmr:StyleBorder>
          </gmr:Style>
        </gmr:StyleRegion>
        <gmr:StyleRegion startCol="7" startRow="0" endCol="9" endRow="0">
          <gmr:Style HAlign="1" VAlign="2" WrapText="0" ShrinkToFit="0" Rotation="0" Shade="0" Indent="0" Locked="1" Hidden="0" Fore="0:0:0" Back="FFFF:FFFF:FFFF" PatternColor="0:0:0" Format="0.0000">
            <gmr:Font Unit="9" Bold="0" Italic="0" Underline="0" StrikeThrough="0">Helvetica</gmr:Font>
            <gmr:StyleBorder>
              <gmr:Top Style="0"/>
              <gmr:Bottom Style="0"/>
              <gmr:Left Style="0"/>
              <gmr:Right Style="0"/>
              <gmr:Diagonal Style="0"/>
              <gmr:Rev-Diagonal Style="0"/>
            </gmr:StyleBorder>
          </gmr:Style>
        </gmr:StyleRegion>
        <gmr:StyleRegion startCol="12" startRow="28" endCol="12" endRow="28">
          <gmr:Style HAlign="1" VAlign="2" WrapText="0" ShrinkToFit="0" Rotation="0" Shade="0" Indent="0" Locked="1" Hidden="0" Fore="0:0:FF00" Back="FFFF:FFFF:FFFF" PatternColor="0:0:0" Format="0.000">
            <gmr:Font Unit="9" Bold="0" Italic="0" Underline="0" StrikeThrough="0">Helvetica</gmr:Font>
            <gmr:StyleBorder>
              <gmr:Top Style="0"/>
              <gmr:Bottom Style="0"/>
              <gmr:Left Style="0"/>
              <gmr:Right Style="0"/>
              <gmr:Diagonal Style="0"/>
              <gmr:Rev-Diagonal Style="0"/>
            </gmr:StyleBorder>
          </gmr:Style>
        </gmr:StyleRegion>
        <gmr:StyleRegion startCol="10" startRow="28" endCol="10" endRow="28">
          <gmr:Style HAlign="1" VAlign="2" WrapText="0" ShrinkToFit="0" Rotation="0" Shade="0" Indent="0" Locked="1" Hidden="0" Fore="0:0:FF00" Back="FFFF:FFFF:FFFF" PatternColor="0:0:0" Format="0">
            <gmr:Font Unit="9" Bold="0" Italic="0" Underline="0" StrikeThrough="0">Helvetica</gmr:Font>
            <gmr:StyleBorder>
              <gmr:Top Style="0"/>
              <gmr:Bottom Style="0"/>
              <gmr:Left Style="0"/>
              <gmr:Right Style="0"/>
              <gmr:Diagonal Style="0"/>
              <gmr:Rev-Diagonal Style="0"/>
            </gmr:StyleBorder>
          </gmr:Style>
        </gmr:StyleRegion>
        <gmr:StyleRegion startCol="4" startRow="0" endCol="6" endRow="0">
          <gmr:Style HAlign="1" VAlign="2" WrapText="0" ShrinkToFit="0" Rotation="0" Shade="0" Indent="0" Locked="1" Hidden="0" Fore="0:0:0" Back="FFFF:FFFF:FFFF" PatternColor="0:0:0" Format="General">
            <gmr:Font Unit="12" Bold="1" Italic="0" Underline="0" StrikeThrough="0">Helvetica</gmr:Font>
            <gmr:StyleBorder>
              <gmr:Top Style="0"/>
              <gmr:Bottom Style="0"/>
              <gmr:Left Style="0"/>
              <gmr:Right Style="0"/>
              <gmr:Diagonal Style="0"/>
              <gmr:Rev-Diagonal Style="0"/>
            </gmr:StyleBorder>
          </gmr:Style>
        </gmr:StyleRegion>
        <gmr:StyleRegion startCol="7" startRow="7" endCol="7" endRow="7">
          <gmr:Style HAlign="8" VAlign="2" WrapText="0" ShrinkToFit="0" Rotation="0" Shade="0" Indent="0" Locked="1" Hidden="0" Fore="0:0:0" Back="FFFF:FFFF:FFFF" PatternColor="0:0:0" Format="General">
            <gmr:Font Unit="9" Bold="0" Italic="0" Underline="0" StrikeThrough="0">Helvetica</gmr:Font>
            <gmr:StyleBorder>
              <gmr:Top Style="0"/>
              <gmr:Bottom Style="5" Color="0:0:0"/>
              <gmr:Left Style="0"/>
              <gmr:Right Style="5" Color="0:0:0"/>
              <gmr:Diagonal Style="0"/>
              <gmr:Rev-Diagonal Style="0"/>
            </gmr:StyleBorder>
          </gmr:Style>
        </gmr:StyleRegion>
        <gmr:StyleRegion startCol="248" startRow="16" endCol="251" endRow="255">
          <gmr:Style HAlign="1" VAlign="2" WrapText="0" ShrinkToFit="0" Rotation="0" Shade="0" Indent="0" Locked="1" Hidden="0" Fore="0:0:0" Back="FFFF:FFFF:FFFF" PatternColor="0:0:0" Format="General">
            <gmr:Font Unit="9" Bold="0" Italic="0" Underline="0" StrikeThrough="0">Helvetica</gmr:Font>
            <gmr:StyleBorder>
              <gmr:Top Style="0"/>
              <gmr:Bottom Style="0"/>
              <gmr:Left Style="0"/>
              <gmr:Right Style="0"/>
              <gmr:Diagonal Style="0"/>
              <gmr:Rev-Diagonal Style="0"/>
            </gmr:StyleBorder>
          </gmr:Style>
        </gmr:StyleRegion>
        <gmr:StyleRegion startCol="9" startRow="28" endCol="9" endRow="28">
          <gmr:Style HAlign="1" VAlign="2" WrapText="0" ShrinkToFit="0" Rotation="0" Shade="0" Indent="0" Locked="1" Hidden="0" Fore="0:0:0" Back="FFFF:FFFF:FFFF" PatternColor="0:0:0" Format="General">
            <gmr:Font Unit="9" Bold="1" Italic="0" Underline="0" StrikeThrough="0">Helvetica</gmr:Font>
            <gmr:StyleBorder>
              <gmr:Top Style="0"/>
              <gmr:Bottom Style="0"/>
              <gmr:Left Style="0"/>
              <gmr:Right Style="0"/>
              <gmr:Diagonal Style="0"/>
              <gmr:Rev-Diagonal Style="0"/>
            </gmr:StyleBorder>
          </gmr:Style>
        </gmr:StyleRegion>
        <gmr:StyleRegion startCol="6" startRow="7" endCol="6" endRow="7">
          <gmr:Style HAlign="8" VAlign="2" WrapText="0" ShrinkToFit="0" Rotation="0" Shade="0" Indent="0" Locked="1" Hidden="0" Fore="0:0:0" Back="FFFF:FFFF:FFFF" PatternColor="0:0:0" Format="0.000">
            <gmr:Font Unit="9" Bold="0" Italic="0" Underline="0" StrikeThrough="0">Helvetica</gmr:Font>
            <gmr:StyleBorder>
              <gmr:Top Style="0"/>
              <gmr:Bottom Style="5" Color="0:0:0"/>
              <gmr:Left Style="1" Color="0:0:0"/>
              <gmr:Right Style="1" Color="0:0:0"/>
              <gmr:Diagonal Style="0"/>
              <gmr:Rev-Diagonal Style="0"/>
            </gmr:StyleBorder>
          </gmr:Style>
        </gmr:StyleRegion>
        <gmr:StyleRegion startCol="4" startRow="7" endCol="5" endRow="7">
          <gmr:Style HAlign="8" VAlign="2" WrapText="0" ShrinkToFit="0" Rotation="0" Shade="0" Indent="0" Locked="1" Hidden="0" Fore="0:0:0" Back="FFFF:FFFF:FFFF" PatternColor="0:0:0" Format="General">
            <gmr:Font Unit="9" Bold="0" Italic="0" Underline="0" StrikeThrough="0">Helvetica</gmr:Font>
            <gmr:StyleBorder>
              <gmr:Top Style="0"/>
              <gmr:Bottom Style="5" Color="0:0:0"/>
              <gmr:Left Style="5" Color="0:0:0"/>
              <gmr:Right Style="0"/>
              <gmr:Diagonal Style="0"/>
              <gmr:Rev-Diagonal Style="0"/>
            </gmr:StyleBorder>
          </gmr:Style>
        </gmr:StyleRegion>
        <gmr:StyleRegion startCol="2" startRow="0" endCol="2" endRow="0">
          <gmr:Style HAlign="1" VAlign="2" WrapText="0" ShrinkToFit="0" Rotation="0" Shade="0" Indent="0" Locked="1" Hidden="0" Fore="0:0:0" Back="FFFF:FFFF:FFFF" PatternColor="0:0:0" Format="0.000">
            <gmr:Font Unit="12" Bold="1" Italic="0" Underline="0" StrikeThrough="0">Helvetica</gmr:Font>
            <gmr:StyleBorder>
              <gmr:Top Style="0"/>
              <gmr:Bottom Style="0"/>
              <gmr:Left Style="0"/>
              <gmr:Right Style="0"/>
              <gmr:Diagonal Style="0"/>
              <gmr:Rev-Diagonal Style="0"/>
            </gmr:StyleBorder>
          </gmr:Style>
        </gmr:StyleRegion>
        <gmr:StyleRegion startCol="24" startRow="2" endCol="247" endRow="255">
          <gmr:Style HAlign="1" VAlign="2" WrapText="0" ShrinkToFit="0" Rotation="0" Shade="0" Indent="0" Locked="1" Hidden="0" Fore="0:0:0" Back="FFFF:FFFF:FFFF" PatternColor="0:0:0" Format="General">
            <gmr:Font Unit="9" Bold="0" Italic="0" Underline="0" StrikeThrough="0">Helvetica</gmr:Font>
            <gmr:StyleBorder>
              <gmr:Top Style="0"/>
              <gmr:Bottom Style="0"/>
              <gmr:Left Style="0"/>
              <gmr:Right Style="0"/>
              <gmr:Diagonal Style="0"/>
              <gmr:Rev-Diagonal Style="0"/>
            </gmr:StyleBorder>
          </gmr:Style>
        </gmr:StyleRegion>
        <gmr:StyleRegion startCol="1" startRow="0" endCol="1" endRow="0">
          <gmr:Style HAlign="1" VAlign="2" WrapText="0" ShrinkToFit="0" Rotation="0" Shade="0" Indent="0" Locked="1" Hidden="0" Fore="0:0:0" Back="FFFF:FFFF:FFFF" PatternColor="0:0:0" Format="General">
            <gmr:Font Unit="9" Bold="0" Italic="0" Underline="0" StrikeThrough="0">Helvetica</gmr:Font>
            <gmr:StyleBorder>
              <gmr:Top Style="0"/>
              <gmr:Bottom Style="0"/>
              <gmr:Left Style="0"/>
              <gmr:Right Style="0"/>
              <gmr:Diagonal Style="0"/>
              <gmr:Rev-Diagonal Style="0"/>
            </gmr:StyleBorder>
          </gmr:Style>
        </gmr:StyleRegion>
        <gmr:StyleRegion startCol="2" startRow="7" endCol="2" endRow="7">
          <gmr:Style HAlign="1" VAlign="2" WrapText="0" ShrinkToFit="0" Rotation="0" Shade="0" Indent="0" Locked="1" Hidden="0" Fore="0:0:0" Back="FFFF:FFFF:FFFF" PatternColor="0:0:0" Format="0.0000">
            <gmr:Font Unit="9" Bold="0" Italic="0" Underline="0" StrikeThrough="0">Helvetica</gmr:Font>
            <gmr:StyleBorder>
              <gmr:Top Style="0"/>
              <gmr:Bottom Style="5" Color="0:0:0"/>
              <gmr:Left Style="0"/>
              <gmr:Right Style="5" Color="0:0:0"/>
              <gmr:Diagonal Style="0"/>
              <gmr:Rev-Diagonal Style="0"/>
            </gmr:StyleBorder>
          </gmr:Style>
        </gmr:StyleRegion>
        <gmr:StyleRegion startCol="0" startRow="0" endCol="0" endRow="0">
          <gmr:Style HAlign="1" VAlign="2" WrapText="0" ShrinkToFit="0" Rotation="0" Shade="0" Indent="0" Locked="1" Hidden="0" Fore="0:0:0" Back="FFFF:FFFF:FFFF" PatternColor="0:0:0" Format="General">
            <gmr:Font Unit="12" Bold="1" Italic="0" Underline="0" StrikeThrough="0">Helvetica</gmr:Font>
            <gmr:StyleBorder>
              <gmr:Top Style="0"/>
              <gmr:Bottom Style="0"/>
              <gmr:Left Style="0"/>
              <gmr:Right Style="0"/>
              <gmr:Diagonal Style="0"/>
              <gmr:Rev-Diagonal Style="0"/>
            </gmr:StyleBorder>
          </gmr:Style>
        </gmr:StyleRegion>
        <gmr:StyleRegion startCol="1" startRow="7" endCol="1" endRow="7">
          <gmr:Style HAlign="1" VAlign="2" WrapText="0" ShrinkToFit="0" Rotation="0" Shade="0" Indent="0" Locked="1" Hidden="0" Fore="0:0:0" Back="FFFF:FFFF:FFFF" PatternColor="0:0:0" Format="0.0000">
            <gmr:Font Unit="9" Bold="0" Italic="0" Underline="0" StrikeThrough="0">Helvetica</gmr:Font>
            <gmr:StyleBorder>
              <gmr:Top Style="0"/>
              <gmr:Bottom Style="5" Color="0:0:0"/>
              <gmr:Left Style="0"/>
              <gmr:Right Style="1" Color="0:0:0"/>
              <gmr:Diagonal Style="0"/>
              <gmr:Rev-Diagonal Style="0"/>
            </gmr:StyleBorder>
          </gmr:Style>
        </gmr:StyleRegion>
      </gmr:Styles>
      <gmr:Cols DefaultSizePts="48">
        <gmr:ColInfo No="0" Unit="66.8" MarginA="2" MarginB="2" HardSize="1"/>
        <gmr:ColInfo No="1" Unit="48" MarginA="2" MarginB="2"/>
        <gmr:ColInfo No="2" Unit="62.2" MarginA="2" MarginB="2" HardSize="1"/>
        <gmr:ColInfo No="3" Unit="16.5" MarginA="2" MarginB="2" HardSize="1"/>
        <gmr:ColInfo No="4" Unit="86.2" MarginA="2" MarginB="2" HardSize="1"/>
        <gmr:ColInfo No="5" Unit="48" MarginA="2" MarginB="2" HardSize="1" Count="2"/>
        <gmr:ColInfo No="7" Unit="36.8" MarginA="2" MarginB="2" HardSize="1"/>
        <gmr:ColInfo No="8" Unit="48" MarginA="2" MarginB="2" HardSize="1" Count="2"/>
        <gmr:ColInfo No="10" Unit="44.2" MarginA="2" MarginB="2" HardSize="1"/>
        <gmr:ColInfo No="11" Unit="36.8" MarginA="2" MarginB="2" HardSize="1"/>
        <gmr:ColInfo No="12" Unit="37.5" MarginA="2" MarginB="2" HardSize="1"/>
        <gmr:ColInfo No="13" Unit="45.8" MarginA="2" MarginB="2" HardSize="1"/>
        <gmr:ColInfo No="14" Unit="36" MarginA="2" MarginB="2" HardSize="1" Count="2"/>
        <gmr:ColInfo No="16" Unit="48" MarginA="2" MarginB="2" Count="6"/>
      </gmr:Cols>
      <gmr:Rows DefaultSizePts="12.8">
        <gmr:RowInfo No="0" Unit="18.75" MarginA="0" MarginB="0" Count="2"/>
        <gmr:RowInfo No="2" Unit="14.25" MarginA="0" MarginB="0"/>
        <gmr:RowInfo No="3" Unit="12.8" MarginA="0" MarginB="0"/>
        <gmr:RowInfo No="4" Unit="12.75" MarginA="0" MarginB="0"/>
        <gmr:RowInfo No="5" Unit="12.8" MarginA="0" MarginB="0"/>
        <gmr:RowInfo No="6" Unit="14.25" MarginA="0" MarginB="0"/>
        <gmr:RowInfo No="7" Unit="14.2" MarginA="0" MarginB="0" Count="2"/>
        <gmr:RowInfo No="9" Unit="14.25" MarginA="0" MarginB="0" Count="23"/>
        <gmr:RowInfo No="32" Unit="12.8" MarginA="0" MarginB="0" Count="5"/>
        <gmr:RowInfo No="43" Unit="12.75" MarginA="0" MarginB="0" Count="4"/>
      </gmr:Rows>
      <gmr:Selections CursorCol="0" CursorRow="1">
        <gmr:Selection startCol="0" startRow="1" endCol="0" endRow="1"/>
      </gmr:Selections>
      <gmr:Objects>
        <gmr:SheetObjectGraphic ObjectBound="G16:H24" ObjectOffset="0.0312 0.533 0.51 0.467" ObjectAnchorType="0 0 0 0" Direction="1" FillColor="0:0:0" Width="1" Type="2" ArrowShapeA="8" ArrowShapeB="10" ArrowShapeC="3">
          <Style type="GogStyle">
            <line dash="solid" auto-dash="1" width="1" color="0:0:0:FF" auto-color="1"/>
          </Style>
        </gmr:SheetObjectGraphic>
        <gmr:SheetObjectGraphic ObjectBound="G21:H28" ObjectOffset="0.0312 0.4 0.347 0.6" ObjectAnchorType="0 0 0 0" Direction="1" FillColor="0:0:0" Width="1" Type="2" ArrowShapeA="8" ArrowShapeB="10" ArrowShapeC="3">
          <Style type="GogStyle">
            <line dash="solid" auto-dash="1" width="1" color="0:0:0:FF" auto-color="1"/>
          </Style>
        </gmr:SheetObjectGraphic>
      </gmr:Objects>
      <gmr:Cells>
        <gmr:Cell Col="0" Row="0" ValueType="60">Bursell, E.</gmr:Cell>
        <gmr:Cell Col="2" Row="0" ValueType="60">Nitrogenous Waste Products of the Tsetse Fly, Glossina morsitans</gmr:Cell>
        <gmr:Cell Col="2" Row="1" ValueType="60">J. Insect Physiology</gmr:Cell>
        <gmr:Cell Col="5" Row="1" ValueType="30">1965</gmr:Cell>
        <gmr:Cell Col="6" Row="1" ValueType="60">Vol 1</gmr:Cell>
        <gmr:Cell Col="7" Row="1" ValueType="60">pp 993-1001</gmr:Cell>
        <gmr:Cell Col="0" Row="2" ValueType="60">my comments are blue</gmr:Cell>
        <gmr:Cell Col="4" Row="3" ValueType="60">Amino Acid Compostion (blood/muscle)</gmr:Cell>
        <gmr:Cell Col="10" Row="3" ValueType="60">Amino Acid Compostion (blood/muscle)</gmr:Cell>
        <gmr:Cell Col="0" Row="4" ValueType="60">Composition of Exuvium</gmr:Cell>
        <gmr:Cell Col="4" Row="4" ValueType="60">% total amino acid (by number or moles)</gmr:Cell>
        <gmr:Cell Col="10" Row="4" ValueType="60">Mass partition of 100 Amino Acids</gmr:Cell>
        <gmr:Cell Col="0" Row="5" ValueType="60">Table 1</gmr:Cell>
        <gmr:Cell Col="4" Row="5" ValueType="60">Appendix A (b) (compiled)</gmr:Cell>
        <gmr:Cell Col="10" Row="5" ValueType="60">blood</gmr:Cell>
        <gmr:Cell Col="13" Row="5" ValueType="60">muscle</gmr:Cell>
        <gmr:Cell Col="0" Row="6" ValueType="60">mg per mg bloodmeal</gmr:Cell>
        <gmr:Cell Col="1" Row="6" ValueType="60">1st meal</gmr:Cell>
        <gmr:Cell Col="2" Row="6" ValueType="60">other meals</gmr:Cell>
        <gmr:Cell Col="4" Row="6" ValueType="60">Amino Acid</gmr:Cell>
        <gmr:Cell Col="5" Row="6" ValueType="60">Human</gmr:Cell>
        <gmr:Cell Col="7" Row="6" ValueType="60">Tsetse</gmr:Cell>
        <gmr:Cell Col="10" Row="6" ValueType="60">mass per</gmr:Cell>
        <gmr:Cell Col="11" Row="6" ValueType="60">fraction</gmr:Cell>
        <gmr:Cell Col="12" Row="6" ValueType="60">Percent</gmr:Cell>
        <gmr:Cell Col="13" Row="6" ValueType="60">mass per</gmr:Cell>
        <gmr:Cell Col="14" Row="6" ValueType="60">fraction</gmr:Cell>
        <gmr:Cell Col="15" Row="6" ValueType="60">Percent</gmr:Cell>
        <gmr:Cell Col="5" Row="7" ValueType="60">blood</gmr:Cell>
        <gmr:Cell Col="7" Row="7" ValueType="60">muscle</gmr:Cell>
        <gmr:Cell Col="10" Row="7" ValueType="60">100 AA</gmr:Cell>
        <gmr:Cell Col="11" Row="7" ValueType="60">of mass</gmr:Cell>
        <gmr:Cell Col="12" Row="7" ValueType="60">mass</gmr:Cell>
        <gmr:Cell Col="13" Row="7" ValueType="60">100 AA</gmr:Cell>
        <gmr:Cell Col="14" Row="7" ValueType="60">of mass</gmr:Cell>
        <gmr:Cell Col="15" Row="7" ValueType="60">mass</gmr:Cell>
        <gmr:Cell Col="0" Row="8" ValueType="60">Alanine</gmr:Cell>
        <gmr:Cell Col="4" Row="8" ValueType="60">Alanine</gmr:Cell>
        <gmr:Cell Col="5" Row="8" ValueType="40">8.3</gmr:Cell>
        <gmr:Cell Col="7" Row="8" ValueType="40">7.4</gmr:Cell>
        <gmr:Cell Col="10" Row="8">=F9*'Amino Acids'!G6</gmr:Cell>
        <gmr:Cell Col="11" Row="8">=K9/$K$29</gmr:Cell>
        <gmr:Cell Col="12" Row="8">=L9*100</gmr:Cell>
        <gmr:Cell Col="13" Row="8">=H9*'Amino Acids'!G6</gmr:Cell>
        <gmr:Cell Col="14" Row="8">=N9/$N$29</gmr:Cell>
        <gmr:Cell Col="15" Row="8">=O9*100</gmr:Cell>
        <gmr:Cell Col="0" Row="9" ValueType="60">Arginine</gmr:Cell>
        <gmr:Cell Col="1" Row="9" ValueType="40">0.029</gmr:Cell>
        <gmr:Cell Col="2" Row="9" ValueType="40">0.033</gmr:Cell>
        <gmr:Cell Col="4" Row="9" ValueType="60">Arginine</gmr:Cell>
        <gmr:Cell Col="5" Row="9" ValueType="40">3.5</gmr:Cell>
        <gmr:Cell Col="6" Row="9" ValueType="60">1:2</gmr:Cell>
        <gmr:Cell Col="7" Row="9" ValueType="40">7.3</gmr:Cell>
        <gmr:Cell Col="10" Row="9">=F10*'Amino Acids'!G7</gmr:Cell>
        <gmr:Cell Col="11" Row="9">=K10/$K$29</gmr:Cell>
        <gmr:Cell Col="12" Row="9" ExprID="3">=L10*100</gmr:Cell>
        <gmr:Cell Col="13" Row="9">=H10*'Amino Acids'!G7</gmr:Cell>
        <gmr:Cell Col="14" Row="9">=N10/$N$29</gmr:Cell>
        <gmr:Cell Col="15" Row="9" ExprID="4">=O10*100</gmr:Cell>
        <gmr:Cell Col="0" Row="10" ValueType="60">Asparagine</gmr:Cell>
        <gmr:Cell Col="4" Row="10" ValueType="60">Asparagine</gmr:Cell>
        <gmr:Cell Col="0" Row="11" ValueType="60">Aspartic Acid</gmr:Cell>
        <gmr:Cell Col="4" Row="11" ValueType="60">Aspartic Acid</gmr:Cell>
        <gmr:Cell Col="5" Row="11" ValueType="40">9.5</gmr:Cell>
        <gmr:Cell Col="7" Row="11" ValueType="40">9.8</gmr:Cell>
        <gmr:Cell Col="10" Row="11">=F12*'Amino Acids'!G9</gmr:Cell>
        <gmr:Cell Col="11" Row="11">=K12/$K$29</gmr:Cell>
        <gmr:Cell Col="12" Row="11" ExprID="3"/>
        <gmr:Cell Col="13" Row="11">=H12*'Amino Acids'!G9</gmr:Cell>
        <gmr:Cell Col="14" Row="11">=N12/$N$29</gmr:Cell>
        <gmr:Cell Col="15" Row="11" ExprID="4"/>
        <gmr:Cell Col="0" Row="12" ValueType="60">Cysteine</gmr:Cell>
        <gmr:Cell Col="4" Row="12" ValueType="60">Cysteine</gmr:Cell>
        <gmr:Cell Col="5" Row="12" ValueType="40">2.3</gmr:Cell>
        <gmr:Cell Col="10" Row="12">=F13*'Amino Acids'!G10</gmr:Cell>
        <gmr:Cell Col="11" Row="12">=K13/$K$29</gmr:Cell>
        <gmr:Cell Col="12" Row="12" ExprID="3"/>
        <gmr:Cell Col="13" Row="12">=H13*'Amino Acids'!G10</gmr:Cell>
        <gmr:Cell Col="14" Row="12">=N13/$N$29</gmr:Cell>
        <gmr:Cell Col="15" Row="12" ExprID="4"/>
        <gmr:Cell Col="0" Row="13" ValueType="60">Glutamine</gmr:Cell>
        <gmr:Cell Col="4" Row="13" ValueType="60">Glutamine</gmr:Cell>
        <gmr:Cell Col="0" Row="14" ValueType="60">Glutamic Acid</gmr:Cell>
        <gmr:Cell Col="4" Row="14" ValueType="60">Glutamic Acid</gmr:Cell>
        <gmr:Cell Col="5" Row="14" ValueType="40">8.3</gmr:Cell>
        <gmr:Cell Col="7" Row="14" ValueType="40">20.2</gmr:Cell>
        <gmr:Cell Col="10" Row="14">=F15*'Amino Acids'!G12</gmr:Cell>
        <gmr:Cell Col="11" Row="14">=K15/$K$29</gmr:Cell>
        <gmr:Cell Col="12" Row="14" ExprID="3"/>
        <gmr:Cell Col="13" Row="14">=H15*'Amino Acids'!G12</gmr:Cell>
        <gmr:Cell Col="14" Row="14">=N15/$N$29</gmr:Cell>
        <gmr:Cell Col="15" Row="14" ExprID="4"/>
        <gmr:Cell Col="0" Row="15" ValueType="60">Glycine</gmr:Cell>
        <gmr:Cell Col="4" Row="15" ValueType="60">Glycine</gmr:Cell>
        <gmr:Cell Col="5" Row="15" ValueType="40">3.8</gmr:Cell>
        <gmr:Cell Col="7" Row="15" ValueType="40">6.8</gmr:Cell>
        <gmr:Cell Col="10" Row="15">=F16*'Amino Acids'!G13</gmr:Cell>
        <gmr:Cell Col="11" Row="15">=K16/$K$29</gmr:Cell>
        <gmr:Cell Col="12" Row="15" ExprID="3"/>
        <gmr:Cell Col="13" Row="15">=H16*'Amino Acids'!G13</gmr:Cell>
        <gmr:Cell Col="14" Row="15">=N16/$N$29</gmr:Cell>
        <gmr:Cell Col="15" Row="15" ExprID="4"/>
        <gmr:Cell Col="0" Row="16" ValueType="60">Histidine</gmr:Cell>
        <gmr:Cell Col="1" Row="16" ValueType="40">0.048</gmr:Cell>
        <gmr:Cell Col="2" Row="16" ValueType="40">0.056</gmr:Cell>
        <gmr:Cell Col="4" Row="16" ValueType="60">Histidine</gmr:Cell>
        <gmr:Cell Col="5" Row="16" ValueType="40">6.9</gmr:Cell>
        <gmr:Cell Col="6" Row="16" ValueType="60">2:1</gmr:Cell>
        <gmr:Cell Col="7" Row="16" ValueType="40">3.3</gmr:Cell>
        <gmr:Cell Col="10" Row="16">=F17*'Amino Acids'!G14</gmr:Cell>
        <gmr:Cell Col="11" Row="16">=K17/$K$29</gmr:Cell>
        <gmr:Cell Col="12" Row="16" ExprID="3"/>
        <gmr:Cell Col="13" Row="16">=H17*'Amino Acids'!G14</gmr:Cell>
        <gmr:Cell Col="14" Row="16">=N17/$N$29</gmr:Cell>
        <gmr:Cell Col="15" Row="16" ExprID="4"/>
        <gmr:Cell Col="0" Row="17" ValueType="60">Isoleucine</gmr:Cell>
        <gmr:Cell Col="4" Row="17" ValueType="60">Isoleucine</gmr:Cell>
        <gmr:Cell Col="0" Row="18" ValueType="60">Leucine</gmr:Cell>
        <gmr:Cell Col="4" Row="18" ValueType="60">Leucine</gmr:Cell>
        <gmr:Cell Col="5" Row="18" ValueType="40">12.9</gmr:Cell>
        <gmr:Cell Col="7" Row="18" ValueType="40">12.5</gmr:Cell>
        <gmr:Cell Col="10" Row="18">=F19*'Amino Acids'!G16</gmr:Cell>
        <gmr:Cell Col="11" Row="18">=K19/$K$29</gmr:Cell>
        <gmr:Cell Col="12" Row="18" ExprID="3"/>
        <gmr:Cell Col="13" Row="18">=H19*'Amino Acids'!G16</gmr:Cell>
        <gmr:Cell Col="14" Row="18">=N19/$N$29</gmr:Cell>
        <gmr:Cell Col="15" Row="18" ExprID="4"/>
        <gmr:Cell Col="0" Row="19" ValueType="60">Lysine</gmr:Cell>
        <gmr:Cell Col="4" Row="19" ValueType="60">Lysine</gmr:Cell>
        <gmr:Cell Col="5" Row="19" ValueType="40">9.4</gmr:Cell>
        <gmr:Cell Col="7" Row="19" ValueType="40">9.6</gmr:Cell>
        <gmr:Cell Col="10" Row="19">=F20*'Amino Acids'!G17</gmr:Cell>
        <gmr:Cell Col="11" Row="19">=K20/$K$29</gmr:Cell>
        <gmr:Cell Col="12" Row="19" ExprID="3"/>
        <gmr:Cell Col="13" Row="19">=H20*'Amino Acids'!G17</gmr:Cell>
        <gmr:Cell Col="14" Row="19">=N20/$N$29</gmr:Cell>
        <gmr:Cell Col="15" Row="19" ExprID="4"/>
        <gmr:Cell Col="0" Row="20" ValueType="60">Methionine</gmr:Cell>
        <gmr:Cell Col="4" Row="20" ValueType="60">Methionine</gmr:Cell>
        <gmr:Cell Col="5" Row="20" ValueType="40">1.2</gmr:Cell>
        <gmr:Cell Col="7" Row="20" ValueType="40">5.7</gmr:Cell>
        <gmr:Cell Col="10" Row="20">=F21*'Amino Acids'!G18</gmr:Cell>
        <gmr:Cell Col="11" Row="20">=K21/$K$29</gmr:Cell>
        <gmr:Cell Col="12" Row="20" ExprID="3"/>
        <gmr:Cell Col="13" Row="20">=H21*'Amino Acids'!G18</gmr:Cell>
        <gmr:Cell Col="14" Row="20">=N21/$N$29</gmr:Cell>
        <gmr:Cell Col="15" Row="20" ExprID="4"/>
        <gmr:Cell Col="0" Row="21" ValueType="60">Phenylalinine</gmr:Cell>
        <gmr:Cell Col="4" Row="21" ValueType="60">Phenylalinine</gmr:Cell>
        <gmr:Cell Col="5" Row="21" ValueType="40">6.5</gmr:Cell>
        <gmr:Cell Col="7" Row="21" ValueType="40">5.6</gmr:Cell>
        <gmr:Cell Col="10" Row="21">=F22*'Amino Acids'!G19</gmr:Cell>
        <gmr:Cell Col="11" Row="21">=K22/$K$29</gmr:Cell>
        <gmr:Cell Col="12" Row="21" ExprID="3"/>
        <gmr:Cell Col="13" Row="21">=H22*'Amino Acids'!G19</gmr:Cell>
        <gmr:Cell Col="14" Row="21">=N22/$N$29</gmr:Cell>
        <gmr:Cell Col="15" Row="21" ExprID="4"/>
        <gmr:Cell Col="0" Row="22" ValueType="60">Proline</gmr:Cell>
        <gmr:Cell Col="4" Row="22" ValueType="60">Proline</gmr:Cell>
        <gmr:Cell Col="5" Row="22" ValueType="40">4.9</gmr:Cell>
        <gmr:Cell Col="7" Row="22" ValueType="40">4.1</gmr:Cell>
        <gmr:Cell Col="10" Row="22">=F23*'Amino Acids'!G20</gmr:Cell>
        <gmr:Cell Col="11" Row="22">=K23/$K$29</gmr:Cell>
        <gmr:Cell Col="12" Row="22" ExprID="3"/>
        <gmr:Cell Col="13" Row="22">=H23*'Amino Acids'!G20</gmr:Cell>
        <gmr:Cell Col="14" Row="22">=N23/$N$29</gmr:Cell>
        <gmr:Cell Col="15" Row="22" ExprID="4"/>
        <gmr:Cell Col="0" Row="23" ValueType="60">Serine</gmr:Cell>
        <gmr:Cell Col="4" Row="23" ValueType="60">Serine</gmr:Cell>
        <gmr:Cell Col="5" Row="23" ValueType="40">4.3</gmr:Cell>
        <gmr:Cell Col="7" Row="23" ValueType="60">w/ Gly</gmr:Cell>
        <gmr:Cell Col="10" Row="23">=F24*'Amino Acids'!G21</gmr:Cell>
        <gmr:Cell Col="11" Row="23">=K24/$K$29</gmr:Cell>
        <gmr:Cell Col="12" Row="23" ExprID="3"/>
        <gmr:Cell Col="0" Row="24" ValueType="60">Threonine</gmr:Cell>
        <gmr:Cell Col="4" Row="24" ValueType="60">Threonine</gmr:Cell>
        <gmr:Cell Col="5" Row="24" ValueType="40">5.2</gmr:Cell>
        <gmr:Cell Col="7" Row="24" ValueType="40">3.9</gmr:Cell>
        <gmr:Cell Col="10" Row="24">=F25*'Amino Acids'!G22</gmr:Cell>
        <gmr:Cell Col="11" Row="24">=K25/$K$29</gmr:Cell>
        <gmr:Cell Col="12" Row="24" ExprID="3"/>
        <gmr:Cell Col="13" Row="24">=H25*'Amino Acids'!G22</gmr:Cell>
        <gmr:Cell Col="14" Row="24">=N25/$N$29</gmr:Cell>
        <gmr:Cell Col="15" Row="24" ExprID="4"/>
        <gmr:Cell Col="0" Row="25" ValueType="60">Tryptophan</gmr:Cell>
        <gmr:Cell Col="4" Row="25" ValueType="60">Tryptophan</gmr:Cell>
        <gmr:Cell Col="5" Row="25" ValueType="40">0.2</gmr:Cell>
        <gmr:Cell Col="10" Row="25">=F26*'Amino Acids'!G23</gmr:Cell>
        <gmr:Cell Col="11" Row="25">=K26/$K$29</gmr:Cell>
        <gmr:Cell Col="12" Row="25" ExprID="3"/>
        <gmr:Cell Col="0" Row="26" ValueType="60">Tyrosine</gmr:Cell>
        <gmr:Cell Col="4" Row="26" ValueType="60">Tyrosine</gmr:Cell>
        <gmr:Cell Col="5" Row="26" ValueType="40">3.1</gmr:Cell>
        <gmr:Cell Col="7" Row="26" ValueType="40">3.1</gmr:Cell>
        <gmr:Cell Col="10" Row="26">=F27*'Amino Acids'!G24</gmr:Cell>
        <gmr:Cell Col="11" Row="26">=K27/$K$29</gmr:Cell>
        <gmr:Cell Col="12" Row="26" ExprID="3"/>
        <gmr:Cell Col="13" Row="26">=H27*'Amino Acids'!G24</gmr:Cell>
        <gmr:Cell Col="14" Row="26">=N27/$N$29</gmr:Cell>
        <gmr:Cell Col="15" Row="26" ExprID="4"/>
        <gmr:Cell Col="0" Row="27" ValueType="60">Valine</gmr:Cell>
        <gmr:Cell Col="4" Row="27" ValueType="60">Valine</gmr:Cell>
        <gmr:Cell Col="5" Row="27" ValueType="40">9.6</gmr:Cell>
        <gmr:Cell Col="7" Row="27" ValueType="60">w/ Met</gmr:Cell>
        <gmr:Cell Col="10" Row="27">=F28*'Amino Acids'!G25</gmr:Cell>
        <gmr:Cell Col="11" Row="27">=K28/$K$29</gmr:Cell>
        <gmr:Cell Col="12" Row="27" ExprID="3"/>
        <gmr:Cell Col="0" Row="28" ValueType="60">Haematin</gmr:Cell>
        <gmr:Cell Col="1" Row="28" ValueType="40">0.0232</gmr:Cell>
        <gmr:Cell Col="2" Row="28" ValueType="40">0.0282</gmr:Cell>
        <gmr:Cell Col="9" Row="28" ValueType="60">Average</gmr:Cell>
        <gmr:Cell Col="10" Row="28">=sum(K9:K28)</gmr:Cell>
        <gmr:Cell Col="13" Row="28">=sum(N9:N28)</gmr:Cell>
        <gmr:Cell Col="0" Row="29" ValueType="60">&quot;pigment&quot;</gmr:Cell>
        <gmr:Cell Col="1" Row="29" ValueType="40">0.0165</gmr:Cell>
        <gmr:Cell Col="2" Row="29" ValueType="40">0.0176</gmr:Cell>
        <gmr:Cell Col="9" Row="29" ValueType="60">Mol/mg</gmr:Cell>
        <gmr:Cell Col="10" Row="29" ExprID="5">=100/K29</gmr:Cell>
        <gmr:Cell Col="13" Row="29" ExprID="5"/>
        <gmr:Cell Col="0" Row="30" ValueType="60">Uric Acid</gmr:Cell>
        <gmr:Cell Col="1" Row="30" ValueType="40">0.28</gmr:Cell>
        <gmr:Cell Col="2" Row="30" ValueType="40">0.342</gmr:Cell>
        <gmr:Cell Col="0" Row="31" ValueType="60">Total</gmr:Cell>
        <gmr:Cell Col="1" Row="31" ValueType="40">0.85</gmr:Cell>
        <gmr:Cell Col="2" Row="31" ValueType="40">0.85</gmr:Cell>
        <gmr:Cell Col="0" Row="32" ValueType="60">Between the first and next meal, the RDW increased by about 0.77mg for 3.5mg sized flies</gmr:Cell>
        <gmr:Cell Col="0" Row="36" ValueType="60">The mean bloodmeal size was 5.24 mg blood with a range from 3 to 7.8 mg.</gmr:Cell>
      </gmr:Cells>
      <gmr:MergedRegions>
        <gmr:Merge>A37:C39</gmr:Merge>
        <gmr:Merge>A33:C36</gmr:Merge>
        <gmr:Merge>A7:A8</gmr:Merge>
        <gmr:Merge>A6:C6</gmr:Merge>
        <gmr:Merge>E6:H6</gmr:Merge>
        <gmr:Merge>K6:M6</gmr:Merge>
        <gmr:Merge>N6:P6</gmr:Merge>
        <gmr:Merge>A5:C5</gmr:Merge>
        <gmr:Merge>E5:H5</gmr:Merge>
        <gmr:Merge>K5:P5</gmr:Merge>
        <gmr:Merge>E4:H4</gmr:Merge>
        <gmr:Merge>K4:P4</gmr:Merge>
        <gmr:Merge>H2:I2</gmr:Merge>
      </gmr:MergedRegions>
      <gmr:SheetLayout TopLeft="A1"/>
      <gmr:Solver ProblemType="1" Inputs="" MaxTime="0" MaxIter="0" NonNeg="1" Discr="0" AutoScale="0" ShowIter="0" AnswerR="0" SensitivityR="0" LimitsR="0" PerformR="0" ProgramR="0"/>
    </gmr:Sheet>
    <gmr:Sheet DisplayFormulas="0" HideZero="0" HideGrid="0" HideColHeader="0" HideRowHeader="0" DisplayOutlines="1" OutlineSymbolsBelow="1" OutlineSymbolsRight="1" TabColor="0:FFFF:0" TabTextColor="0:0:0">
      <gmr:Name>Rajagopal+, 1966</gmr:Name>
      <gmr:MaxCol>15</gmr:MaxCol>
      <gmr:MaxRow>46</gmr:MaxRow>
      <gmr:Zoom>1</gmr:Zoom>
      <gmr:PrintInformation>
        <gmr:Margins>
          <gmr:top Points="11.3" PrefUnit="mm"/>
          <gmr:bottom Points="11.3" PrefUnit="mm"/>
          <gmr:left Points="11.3" PrefUnit="Pt"/>
          <gmr:right Points="11.3" PrefUnit="Pt"/>
          <gmr:header Points="11.3" PrefUnit="Pt"/>
          <gmr:footer Points="11.3" PrefUnit="Pt"/>
        </gmr:Margins>
        <gmr:Scale type="percentage" percentage="100"/>
        <gmr:vcenter value="0"/>
        <gmr:hcenter value="1"/>
        <gmr:grid value="0"/>
        <gmr:even_if_only_styles value="0"/>
        <gmr:monochrome value="0"/>
        <gmr:draft value="0"/>
        <gmr:titles value="0"/>
        <gmr:order>r_then_d</gmr:order>
        <gmr:orientation>landscape</gmr:orientation>
        <gmr:Header Left="" Middle="&amp;[TAB]" Right=""/>
        <gmr:Footer Left="" Middle="Page &amp;[PAGE]" Right=""/>
        <gmr:paper>A4</gmr:paper>
      </gmr:PrintInformation>
      <gmr:Styles>
        <gmr:StyleRegion startCol="0" startRow="6" endCol="0" endRow="7">
          <gmr:Style HAlign="8" VAlign="2" WrapText="0" ShrinkToFit="0" Rotation="0" Shade="0" Indent="0" Locked="1" Hidden="0" Fore="0:0:0" Back="FFFF:FFFF:FFFF" PatternColor="0:0:0" Format="General">
            <gmr:Font Unit="9" Bold="0" Italic="0" Underline="0" StrikeThrough="0">Helvetica</gmr:Font>
            <gmr:StyleBorder>
              <gmr:Top Style="0"/>
              <gmr:Bottom Style="0"/>
              <gmr:Left Style="5" Color="0:0:0"/>
              <gmr:Right Style="0"/>
              <gmr:Diagonal Style="0"/>
              <gmr:Rev-Diagonal Style="0"/>
            </gmr:StyleBorder>
          </gmr:Style>
        </gmr:StyleRegion>
        <gmr:StyleRegion startCol="16" startRow="2" endCol="243" endRow="255">
          <gmr:Style HAlign="1" VAlign="2" WrapText="0" ShrinkToFit="0" Rotation="0" Shade="0" Indent="0" Locked="1" Hidden="0" Fore="0:0:0" Back="FFFF:FFFF:FFFF" PatternColor="0:0:0" Format="General">
            <gmr:Font Unit="9" Bold="0" Italic="0" Underline="0" StrikeThrough="0">Helvetica</gmr:Font>
            <gmr:StyleBorder>
              <gmr:Top Style="0"/>
              <gmr:Bottom Style="0"/>
              <gmr:Left Style="0"/>
              <gmr:Right Style="0"/>
              <gmr:Diagonal Style="0"/>
              <gmr:Rev-Diagonal Style="0"/>
            </gmr:StyleBorder>
          </gmr:Style>
        </gmr:StyleRegion>
        <gmr:StyleRegion startCol="64" startRow="256" endCol="255" endRow="4095">
          <gmr:Style HAlign="1" VAlign="2" WrapText="0" ShrinkToFit="0" Rotation="0" Shade="0" Indent="0" Locked="1" Hidden="0" Fore="0:0:0" Back="FFFF:FFFF:FFFF" PatternColor="0:0:0" Format="General">
            <gmr:Font Unit="9" Bold="0" Italic="0" Underline="0" StrikeThrough="0">Helvetica</gmr:Font>
            <gmr:StyleBorder>
              <gmr:Top Style="0"/>
              <gmr:Bottom Style="0"/>
              <gmr:Left Style="0"/>
              <gmr:Right Style="0"/>
              <gmr:Diagonal Style="0"/>
              <gmr:Rev-Diagonal Style="0"/>
            </gmr:StyleBorder>
          </gmr:Style>
        </gmr:StyleRegion>
        <gmr:StyleRegion startCol="14" startRow="32" endCol="15" endRow="47">
          <gmr:Style HAlign="1" VAlign="2" WrapText="0" ShrinkToFit="0" Rotation="0" Shade="0" Indent="0" Locked="1" Hidden="0" Fore="0:0:0" Back="FFFF:FFFF:FFFF" PatternColor="0:0:0" Format="General">
            <gmr:Font Unit="9" Bold="0" Italic="0" Underline="0" StrikeThrough="0">Helvetica</gmr:Font>
            <gmr:StyleBorder>
              <gmr:Top Style="0"/>
              <gmr:Bottom Style="0"/>
              <gmr:Left Style="0"/>
              <gmr:Right Style="0"/>
              <gmr:Diagonal Style="0"/>
              <gmr:Rev-Diagonal Style="0"/>
            </gmr:StyleBorder>
          </gmr:Style>
        </gmr:StyleRegion>
        <gmr:StyleRegion startCol="13" startRow="38" endCol="13" endRow="47">
          <gmr:Style HAlign="1" VAlign="2" WrapText="0" ShrinkToFit="0" Rotation="0" Shade="0" Indent="0" Locked="1" Hidden="0" Fore="0:0:0" Back="FFFF:FFFF:FFFF" PatternColor="0:0:0" Format="General">
            <gmr:Font Unit="9" Bold="0" Italic="0" Underline="0" StrikeThrough="0">Helvetica</gmr:Font>
            <gmr:StyleBorder>
              <gmr:Top Style="0"/>
              <gmr:Bottom Style="0"/>
              <gmr:Left Style="0"/>
              <gmr:Right Style="0"/>
              <gmr:Diagonal Style="0"/>
              <gmr:Rev-Diagonal Style="0"/>
            </gmr:StyleBorder>
          </gmr:Style>
        </gmr:StyleRegion>
        <gmr:StyleRegion startCol="12" startRow="32" endCol="12" endRow="47">
          <gmr:Style HAlign="1" VAlign="2" WrapText="0" ShrinkToFit="0" Rotation="0" Shade="0" Indent="0" Locked="1" Hidden="0" Fore="0:0:0" Back="FFFF:FFFF:FFFF" PatternColor="0:0:0" Format="General">
            <gmr:Font Unit="9" Bold="0" Italic="0" Underline="0" StrikeThrough="0">Helvetica</gmr:Font>
            <gmr:StyleBorder>
              <gmr:Top Style="0"/>
              <gmr:Bottom Style="0"/>
              <gmr:Left Style="0"/>
              <gmr:Right Style="0"/>
              <gmr:Diagonal Style="0"/>
              <gmr:Rev-Diagonal Style="0"/>
            </gmr:StyleBorder>
          </gmr:Style>
        </gmr:StyleRegion>
        <gmr:StyleRegion startCol="8" startRow="16" endCol="11" endRow="47">
          <gmr:Style HAlign="1" VAlign="2" WrapText="0" ShrinkToFit="0" Rotation="0" Shade="0" Indent="0" Locked="1" Hidden="0" Fore="0:0:0" Back="FFFF:FFFF:FFFF" PatternColor="0:0:0" Format="General">
            <gmr:Font Unit="9" Bold="0" Italic="0" Underline="0" StrikeThrough="0">Helvetica</gmr:Font>
            <gmr:StyleBorder>
              <gmr:Top Style="0"/>
              <gmr:Bottom Style="0"/>
              <gmr:Left Style="0"/>
              <gmr:Right Style="0"/>
              <gmr:Diagonal Style="0"/>
              <gmr:Rev-Diagonal Style="0"/>
            </gmr:StyleBorder>
          </gmr:Style>
        </gmr:StyleRegion>
        <gmr:StyleRegion startCol="4" startRow="5" endCol="4" endRow="5">
          <gmr:Style HAlign="8" VAlign="2" WrapText="0" ShrinkToFit="0" Rotation="0" Shade="0" Indent="0" Locked="1" Hidden="0" Fore="0:0:0" Back="FFFF:FFFF:FFFF" PatternColor="0:0:0" Format="General">
            <gmr:Font Unit="10" Bold="1" Italic="0" Underline="0" StrikeThrough="0">Helvetica</gmr:Font>
            <gmr:StyleBorder>
              <gmr:Top Style="5" Color="0:0:0"/>
              <gmr:Bottom Style="0"/>
              <gmr:Left Style="0"/>
              <gmr:Right Style="5" Color="0:0:0"/>
              <gmr:Diagonal Style="0"/>
              <gmr:Rev-Diagonal Style="0"/>
            </gmr:StyleBorder>
          </gmr:Style>
        </gmr:StyleRegion>
        <gmr:StyleRegion startCol="4" startRow="10" endCol="4" endRow="12">
          <gmr:Style HAlign="1" VAlign="2" WrapText="0" ShrinkToFit="0" Rotation="0" Shade="0" Indent="0" Locked="1" Hidden="0" Fore="0:0:0" Back="FFFF:FFFF:FFFF" PatternColor="0:0:0" Format="General">
            <gmr:Font Unit="9" Bold="0" Italic="0" Underline="0" StrikeThrough="0">Helvetica</gmr:Font>
            <gmr:StyleBorder>
              <gmr:Top Style="0"/>
              <gmr:Bottom Style="0"/>
              <gmr:Left Style="0"/>
              <gmr:Right Style="5" Color="0:0:0"/>
              <gmr:Diagonal Style="0"/>
              <gmr:Rev-Diagonal Style="0"/>
            </gmr:StyleBorder>
          </gmr:Style>
        </gmr:StyleRegion>
        <gmr:StyleRegion startCol="1" startRow="5" endCol="3" endRow="5">
          <gmr:Style HAlign="8" VAlign="2" WrapText="0" ShrinkToFit="0" Rotation="0" Shade="0" Indent="0" Locked="1" Hidden="0" Fore="0:0:0" Back="FFFF:FFFF:FFFF" PatternColor="0:0:0" Format="General">
            <gmr:Font Unit="10" Bold="1" Italic="0" Underline="0" StrikeThrough="0">Helvetica</gmr:Font>
            <gmr:StyleBorder>
              <gmr:Top Style="5" Color="0:0:0"/>
              <gmr:Bottom Style="0"/>
              <gmr:Left Style="0"/>
              <gmr:Right Style="0"/>
              <gmr:Diagonal Style="0"/>
              <gmr:Rev-Diagonal Style="0"/>
            </gmr:StyleBorder>
          </gmr:Style>
        </gmr:StyleRegion>
        <gmr:StyleRegion startCol="0" startRow="16" endCol="4" endRow="19">
          <gmr:Style HAlign="1" VAlign="2" WrapText="0" ShrinkToFit="0" Rotation="0" Shade="0" Indent="0" Locked="1" Hidden="0" Fore="0:0:FF00" Back="FFFF:FFFF:FFFF" PatternColor="0:0:0" Format="General">
            <gmr:Font Unit="9" Bold="0" Italic="0" Underline="0" StrikeThrough="0">Helvetica</gmr:Font>
            <gmr:StyleBorder>
              <gmr:Top Style="0"/>
              <gmr:Bottom Style="0"/>
              <gmr:Left Style="0"/>
              <gmr:Right Style="0"/>
              <gmr:Diagonal Style="0"/>
              <gmr:Rev-Diagonal Style="0"/>
            </gmr:StyleBorder>
          </gmr:Style>
        </gmr:StyleRegion>
        <gmr:StyleRegion startCol="3" startRow="10" endCol="3" endRow="12">
          <gmr:Style HAlign="1" VAlign="2" WrapText="0" ShrinkToFit="0" Rotation="0" Shade="0" Indent="0" Locked="1" Hidden="0" Fore="0:0:0" Back="FFFF:FFFF:FFFF" PatternColor="0:0:0" Format="0.00">
            <gmr:Font Unit="9" Bold="0" Italic="0" Underline="0" StrikeThrough="0">Helvetica</gmr:Font>
            <gmr:StyleBorder>
              <gmr:Top Style="0"/>
              <gmr:Bottom Style="0"/>
              <gmr:Left Style="0"/>
              <gmr:Right Style="0"/>
              <gmr:Diagonal Style="0"/>
              <gmr:Rev-Diagonal Style="0"/>
            </gmr:StyleBorder>
          </gmr:Style>
        </gmr:StyleRegion>
        <gmr:StyleRegion startCol="0" startRow="32" endCol="7" endRow="47">
          <gmr:Style HAlign="1" VAlign="2" WrapText="0" ShrinkToFit="0" Rotation="0" Shade="0" Indent="0" Locked="1" Hidden="0" Fore="0:0:0" Back="FFFF:FFFF:FFFF" PatternColor="0:0:0" Format="General">
            <gmr:Font Unit="9" Bold="0" Italic="0" Underline="0" StrikeThrough="0">Helvetica</gmr:Font>
            <gmr:StyleBorder>
              <gmr:Top Style="0"/>
              <gmr:Bottom Style="0"/>
              <gmr:Left Style="0"/>
              <gmr:Right Style="0"/>
              <gmr:Diagonal Style="0"/>
              <gmr:Rev-Diagonal Style="0"/>
            </gmr:StyleBorder>
          </gmr:Style>
        </gmr:StyleRegion>
        <gmr:StyleRegion startCol="4" startRow="25" endCol="4" endRow="26">
          <gmr:Style HAlign="1" VAlign="2" WrapText="0" ShrinkToFit="0" Rotation="0" Shade="0" Indent="0" Locked="1" Hidden="0" Fore="0:0:0" Back="FFFF:FFFF:FFFF" PatternColor="0:0:0" Format="General">
            <gmr:Font Unit="9" Bold="0" Italic="0" Underline="0" StrikeThrough="0">Helvetica</gmr:Font>
            <gmr:StyleBorder>
              <gmr:Top Style="0"/>
              <gmr:Bottom Style="0"/>
              <gmr:Left Style="0"/>
              <gmr:Right Style="0"/>
              <gmr:Diagonal Style="0"/>
              <gmr:Rev-Diagonal Style="0"/>
            </gmr:StyleBorder>
          </gmr:Style>
        </gmr:StyleRegion>
        <gmr:StyleRegion startCol="1" startRow="11" endCol="2" endRow="12">
          <gmr:Style HAlign="1" VAlign="2" WrapText="0" ShrinkToFit="0" Rotation="0" Shade="0" Indent="0" Locked="1" Hidden="0" Fore="0:0:0" Back="FFFF:FFFF:FFFF" PatternColor="0:0:0" Format="0.00">
            <gmr:Font Unit="9" Bold="0" Italic="0" Underline="0" StrikeThrough="0">Helvetica</gmr:Font>
            <gmr:StyleBorder>
              <gmr:Top Style="0"/>
              <gmr:Bottom Style="0"/>
              <gmr:Left Style="0"/>
              <gmr:Right Style="0"/>
              <gmr:Diagonal Style="0"/>
              <gmr:Rev-Diagonal Style="0"/>
            </gmr:StyleBorder>
          </gmr:Style>
        </gmr:StyleRegion>
        <gmr:StyleRegion startCol="0" startRow="5" endCol="0" endRow="5">
          <gmr:Style HAlign="8" VAlign="2" WrapText="0" ShrinkToFit="0" Rotation="0" Shade="0" Indent="0" Locked="1" Hidden="0" Fore="0:0:0" Back="FFFF:FFFF:FFFF" PatternColor="0:0:0" Format="General">
            <gmr:Font Unit="10" Bold="1" Italic="0" Underline="0" StrikeThrough="0">Helvetica</gmr:Font>
            <gmr:StyleBorder>
              <gmr:Top Style="5" Color="0:0:0"/>
              <gmr:Bottom Style="0"/>
              <gmr:Left Style="5" Color="0:0:0"/>
              <gmr:Right Style="0"/>
              <gmr:Diagonal Style="0"/>
              <gmr:Rev-Diagonal Style="0"/>
            </gmr:StyleBorder>
          </gmr:Style>
        </gmr:StyleRegion>
        <gmr:StyleRegion startCol="0" startRow="26" endCol="3" endRow="26">
          <gmr:Style HAlign="1" VAlign="2" WrapText="0" ShrinkToFit="0" Rotation="0" Shade="0" Indent="0" Locked="1" Hidden="0" Fore="0:0:0" Back="FFFF:FFFF:FFFF" PatternColor="0:0:0" Format="General">
            <gmr:Font Unit="9" Bold="0" Italic="0" Underline="0" StrikeThrough="0">Helvetica</gmr:Font>
            <gmr:StyleBorder>
              <gmr:Top Style="0"/>
              <gmr:Bottom Style="0"/>
              <gmr:Left Style="0"/>
              <gmr:Right Style="0"/>
              <gmr:Diagonal Style="0"/>
              <gmr:Rev-Diagonal Style="0"/>
            </gmr:StyleBorder>
          </gmr:Style>
        </gmr:StyleRegion>
        <gmr:StyleRegion startCol="0" startRow="10" endCol="0" endRow="12">
          <gmr:Style HAlign="1" VAlign="2" WrapText="0" ShrinkToFit="0" Rotation="0" Shade="0" Indent="0" Locked="1" Hidden="0" Fore="0:0:0" Back="FFFF:FFFF:FFFF" PatternColor="0:0:0" Format="General">
            <gmr:Font Unit="9" Bold="0" Italic="0" Underline="0" StrikeThrough="0">Helvetica</gmr:Font>
            <gmr:StyleBorder>
              <gmr:Top Style="0"/>
              <gmr:Bottom Style="0"/>
              <gmr:Left Style="5" Color="0:0:0"/>
              <gmr:Right Style="0"/>
              <gmr:Diagonal Style="0"/>
              <gmr:Rev-Diagonal Style="0"/>
            </gmr:StyleBorder>
          </gmr:Style>
        </gmr:StyleRegion>
        <gmr:StyleRegion startCol="12" startRow="2" endCol="15" endRow="31">
          <gmr:Style HAlign="1" VAlign="2" WrapText="0" ShrinkToFit="0" Rotation="0" Shade="0" Indent="0" Locked="1" Hidden="0" Fore="0:0:0" Back="FFFF:FFFF:FFFF" PatternColor="0:0:0" Format="General">
            <gmr:Font Unit="9" Bold="0" Italic="0" Underline="0" StrikeThrough="0">Helvetica</gmr:Font>
            <gmr:StyleBorder>
              <gmr:Top Style="0"/>
              <gmr:Bottom Style="0"/>
              <gmr:Left Style="0"/>
              <gmr:Right Style="0"/>
              <gmr:Diagonal Style="0"/>
              <gmr:Rev-Diagonal Style="0"/>
            </gmr:StyleBorder>
          </gmr:Style>
        </gmr:StyleRegion>
        <gmr:StyleRegion startCol="7" startRow="3" endCol="7" endRow="31">
          <gmr:Style HAlign="1" VAlign="2" WrapText="0" ShrinkToFit="0" Rotation="0" Shade="0" Indent="0" Locked="1" Hidden="0" Fore="0:0:0" Back="FFFF:FFFF:FFFF" PatternColor="0:0:0" Format="General">
            <gmr:Font Unit="9" Bold="0" Italic="0" Underline="0" StrikeThrough="0">Helvetica</gmr:Font>
            <gmr:StyleBorder>
              <gmr:Top Style="0"/>
              <gmr:Bottom Style="0"/>
              <gmr:Left Style="0"/>
              <gmr:Right Style="0"/>
              <gmr:Diagonal Style="0"/>
              <gmr:Rev-Diagonal Style="0"/>
            </gmr:StyleBorder>
          </gmr:Style>
        </gmr:StyleRegion>
        <gmr:StyleRegion startCol="5" startRow="2" endCol="6" endRow="31">
          <gmr:Style HAlign="1" VAlign="2" WrapText="0" ShrinkToFit="0" Rotation="0" Shade="0" Indent="0" Locked="1" Hidden="0" Fore="0:0:0" Back="FFFF:FFFF:FFFF" PatternColor="0:0:0" Format="General">
            <gmr:Font Unit="9" Bold="0" Italic="0" Underline="0" StrikeThrough="0">Helvetica</gmr:Font>
            <gmr:StyleBorder>
              <gmr:Top Style="0"/>
              <gmr:Bottom Style="0"/>
              <gmr:Left Style="0"/>
              <gmr:Right Style="0"/>
              <gmr:Diagonal Style="0"/>
              <gmr:Rev-Diagonal Style="0"/>
            </gmr:StyleBorder>
          </gmr:Style>
        </gmr:StyleRegion>
        <gmr:StyleRegion startCol="4" startRow="22" endCol="4" endRow="24">
          <gmr:Style HAlign="1" VAlign="2" WrapText="0" ShrinkToFit="0" Rotation="0" Shade="0" Indent="0" Locked="1" Hidden="0" Fore="0:0:FF00" Back="FFFF:FFFF:FFFF" PatternColor="0:0:0" Format="General">
            <gmr:Font Unit="9" Bold="0" Italic="0" Underline="0" StrikeThrough="0">Helvetica</gmr:Font>
            <gmr:StyleBorder>
              <gmr:Top Style="0"/>
              <gmr:Bottom Style="0"/>
              <gmr:Left Style="0"/>
              <gmr:Right Style="0"/>
              <gmr:Diagonal Style="0"/>
              <gmr:Rev-Diagonal Style="0"/>
            </gmr:StyleBorder>
          </gmr:Style>
        </gmr:StyleRegion>
        <gmr:StyleRegion startCol="1" startRow="10" endCol="2" endRow="10">
          <gmr:Style HAlign="1" VAlign="2" WrapText="0" ShrinkToFit="0" Rotation="0" Shade="0" Indent="0" Locked="1" Hidden="0" Fore="0:0:0" Back="FFFF:FFFF:FFFF" PatternColor="0:0:0" Format="0.00">
            <gmr:Font Unit="9" Bold="0" Italic="0" Underline="0" StrikeThrough="0">Helvetica</gmr:Font>
            <gmr:StyleBorder>
              <gmr:Top Style="5" Color="0:0:0"/>
              <gmr:Bottom Style="0"/>
              <gmr:Left Style="0"/>
              <gmr:Right Style="0"/>
              <gmr:Diagonal Style="0"/>
              <gmr:Rev-Diagonal Style="0"/>
            </gmr:StyleBorder>
          </gmr:Style>
        </gmr:StyleRegion>
        <gmr:StyleRegion startCol="4" startRow="31" endCol="4" endRow="31">
          <gmr:Style HAlign="1" VAlign="2" WrapText="0" ShrinkToFit="0" Rotation="0" Shade="0" Indent="0" Locked="1" Hidden="0" Fore="0:0:0" Back="FFFF:FFFF:FFFF" PatternColor="0:0:0" Format="General">
            <gmr:Font Unit="9" Bold="0" Italic="0" Underline="0" StrikeThrough="0">Helvetica</gmr:Font>
            <gmr:StyleBorder>
              <gmr:Top Style="0"/>
              <gmr:Bottom Style="0"/>
              <gmr:Left Style="0"/>
              <gmr:Right Style="0"/>
              <gmr:Diagonal Style="0"/>
              <gmr:Rev-Diagonal Style="0"/>
            </gmr:StyleBorder>
          </gmr:Style>
        </gmr:StyleRegion>
        <gmr:StyleRegion startCol="1" startRow="28" endCol="3" endRow="31">
          <gmr:Style HAlign="1" VAlign="2" WrapText="0" ShrinkToFit="0" Rotation="0" Shade="0" Indent="0" Locked="1" Hidden="0" Fore="0:0:FF00" Back="FFFF:FFFF:FFFF" PatternColor="0:0:0" Format="0.0000">
            <gmr:Font Unit="9" Bold="0" Italic="0" Underline="0" StrikeThrough="0">Helvetica</gmr:Font>
            <gmr:StyleBorder>
              <gmr:Top Style="0"/>
              <gmr:Bottom Style="0"/>
              <gmr:Left Style="0"/>
              <gmr:Right Style="0"/>
              <gmr:Diagonal Style="0"/>
              <gmr:Rev-Diagonal Style="0"/>
            </gmr:StyleBorder>
          </gmr:Style>
        </gmr:StyleRegion>
        <gmr:StyleRegion startCol="64" startRow="4096" endCol="255" endRow="65535">
          <gmr:Style HAlign="1" VAlign="2" WrapText="0" ShrinkToFit="0" Rotation="0" Shade="0" Indent="0" Locked="1" Hidden="0" Fore="0:0:0" Back="FFFF:FFFF:FFFF" PatternColor="0:0:0" Format="General">
            <gmr:Font Unit="9" Bold="0" Italic="0" Underline="0" StrikeThrough="0">Helvetica</gmr:Font>
            <gmr:StyleBorder>
              <gmr:Top Style="0"/>
              <gmr:Bottom Style="0"/>
              <gmr:Left Style="0"/>
              <gmr:Right Style="0"/>
              <gmr:Diagonal Style="0"/>
              <gmr:Rev-Diagonal Style="0"/>
            </gmr:StyleBorder>
          </gmr:Style>
        </gmr:StyleRegion>
        <gmr:StyleRegion startCol="0" startRow="28" endCol="0" endRow="31">
          <gmr:Style HAlign="1" VAlign="2" WrapText="0" ShrinkToFit="0" Rotation="0" Shade="0" Indent="0" Locked="1" Hidden="0" Fore="0:0:FF00" Back="FFFF:FFFF:FFFF" PatternColor="0:0:0" Format="General">
            <gmr:Font Unit="9" Bold="0" Italic="0" Underline="0" StrikeThrough="0">Helvetica</gmr:Font>
            <gmr:StyleBorder>
              <gmr:Top Style="0"/>
              <gmr:Bottom Style="0"/>
              <gmr:Left Style="0"/>
              <gmr:Right Style="0"/>
              <gmr:Diagonal Style="0"/>
              <gmr:Rev-Diagonal Style="0"/>
            </gmr:StyleBorder>
          </gmr:Style>
        </gmr:StyleRegion>
        <gmr:StyleRegion startCol="11" startRow="2" endCol="11" endRow="15">
          <gmr:Style HAlign="1" VAlign="2" WrapText="0" ShrinkToFit="0" Rotation="0" Shade="0" Indent="0" Locked="1" Hidden="0" Fore="0:0:0" Back="FFFF:FFFF:FFFF" PatternColor="0:0:0" Format="General">
            <gmr:Font Unit="9" Bold="0" Italic="0" Underline="0" StrikeThrough="0">Helvetica</gmr:Font>
            <gmr:StyleBorder>
              <gmr:Top Style="0"/>
              <gmr:Bottom Style="0"/>
              <gmr:Left Style="0"/>
              <gmr:Right Style="0"/>
              <gmr:Diagonal Style="0"/>
              <gmr:Rev-Diagonal Style="0"/>
            </gmr:StyleBorder>
          </gmr:Style>
        </gmr:StyleRegion>
        <gmr:StyleRegion startCol="9" startRow="1" endCol="9" endRow="1">
          <gmr:Style HAlign="8" VAlign="2" WrapText="0" ShrinkToFit="0" Rotation="0" Shade="0" Indent="0" Locked="1" Hidden="0" Fore="0:0:0" Back="FFFF:FFFF:FFFF" PatternColor="0:0:0" Format="General">
            <gmr:Font Unit="12" Bold="1" Italic="0" Underline="0" StrikeThrough="0">Helvetica</gmr:Font>
            <gmr:StyleBorder>
              <gmr:Top Style="0"/>
              <gmr:Bottom Style="0"/>
              <gmr:Left Style="0"/>
              <gmr:Right Style="0"/>
              <gmr:Diagonal Style="0"/>
              <gmr:Rev-Diagonal Style="0"/>
            </gmr:StyleBorder>
          </gmr:Style>
        </gmr:StyleRegion>
        <gmr:StyleRegion startCol="13" startRow="32" endCol="13" endRow="36">
          <gmr:Style HAlign="1" VAlign="2" WrapText="0" ShrinkToFit="0" Rotation="0" Shade="0" Indent="0" Locked="1" Hidden="0" Fore="0:0:0" Back="FFFF:FFFF:FFFF" PatternColor="0:0:0" Format="General">
            <gmr:Font Unit="9" Bold="0" Italic="0" Underline="0" StrikeThrough="0">Helvetica</gmr:Font>
            <gmr:StyleBorder>
              <gmr:Top Style="0"/>
              <gmr:Bottom Style="0"/>
              <gmr:Left Style="0"/>
              <gmr:Right Style="0"/>
              <gmr:Diagonal Style="0"/>
              <gmr:Rev-Diagonal Style="0"/>
            </gmr:StyleBorder>
          </gmr:Style>
        </gmr:StyleRegion>
        <gmr:StyleRegion startCol="10" startRow="0" endCol="10" endRow="15">
          <gmr:Style HAlign="1" VAlign="2" WrapText="0" ShrinkToFit="0" Rotation="0" Shade="0" Indent="0" Locked="1" Hidden="0" Fore="0:0:0" Back="FFFF:FFFF:FFFF" PatternColor="0:0:0" Format="General">
            <gmr:Font Unit="9" Bold="0" Italic="0" Underline="0" StrikeThrough="0">Helvetica</gmr:Font>
            <gmr:StyleBorder>
              <gmr:Top Style="0"/>
              <gmr:Bottom Style="0"/>
              <gmr:Left Style="0"/>
              <gmr:Right Style="0"/>
              <gmr:Diagonal Style="0"/>
              <gmr:Rev-Diagonal Style="0"/>
            </gmr:StyleBorder>
          </gmr:Style>
        </gmr:StyleRegion>
        <gmr:StyleRegion startCol="7" startRow="1" endCol="8" endRow="1">
          <gmr:Style HAlign="1" VAlign="2" WrapText="0" ShrinkToFit="0" Rotation="0" Shade="0" Indent="0" Locked="1" Hidden="0" Fore="0:0:0" Back="FFFF:FFFF:FFFF" PatternColor="0:0:0" Format="General">
            <gmr:Font Unit="12" Bold="1" Italic="0" Underline="0" StrikeThrough="0">Helvetica</gmr:Font>
            <gmr:StyleBorder>
              <gmr:Top Style="0"/>
              <gmr:Bottom Style="0"/>
              <gmr:Left Style="0"/>
              <gmr:Right Style="0"/>
              <gmr:Diagonal Style="0"/>
              <gmr:Rev-Diagonal Style="0"/>
            </gmr:StyleBorder>
          </gmr:Style>
        </gmr:StyleRegion>
        <gmr:StyleRegion startCol="8" startRow="3" endCol="9" endRow="15">
          <gmr:Style HAlign="1" VAlign="2" WrapText="0" ShrinkToFit="0" Rotation="0" Shade="0" Indent="0" Locked="1" Hidden="0" Fore="0:0:0" Back="FFFF:FFFF:FFFF" PatternColor="0:0:0" Format="General">
            <gmr:Font Unit="9" Bold="0" Italic="0" Underline="0" StrikeThrough="0">Helvetica</gmr:Font>
            <gmr:StyleBorder>
              <gmr:Top Style="0"/>
              <gmr:Bottom Style="0"/>
              <gmr:Left Style="0"/>
              <gmr:Right Style="0"/>
              <gmr:Diagonal Style="0"/>
              <gmr:Rev-Diagonal Style="0"/>
            </gmr:StyleBorder>
          </gmr:Style>
        </gmr:StyleRegion>
        <gmr:StyleRegion startCol="5" startRow="1" endCol="6" endRow="1">
          <gmr:Style HAlign="8" VAlign="2" WrapText="0" ShrinkToFit="0" Rotation="0" Shade="0" Indent="0" Locked="1" Hidden="0" Fore="0:0:0" Back="FFFF:FFFF:FFFF" PatternColor="0:0:0" Format="General">
            <gmr:Font Unit="12" Bold="1" Italic="0" Underline="0" StrikeThrough="0">Helvetica</gmr:Font>
            <gmr:StyleBorder>
              <gmr:Top Style="0"/>
              <gmr:Bottom Style="0"/>
              <gmr:Left Style="0"/>
              <gmr:Right Style="0"/>
              <gmr:Diagonal Style="0"/>
              <gmr:Rev-Diagonal Style="0"/>
            </gmr:StyleBorder>
          </gmr:Style>
        </gmr:StyleRegion>
        <gmr:StyleRegion startCol="3" startRow="1" endCol="3" endRow="1">
          <gmr:Style HAlign="1" VAlign="2" WrapText="0" ShrinkToFit="0" Rotation="0" Shade="0" Indent="0" Locked="1" Hidden="0" Fore="0:0:0" Back="FFFF:FFFF:FFFF" PatternColor="0:0:0" Format="General">
            <gmr:Font Unit="12" Bold="1" Italic="0" Underline="0" StrikeThrough="0">Helvetica</gmr:Font>
            <gmr:StyleBorder>
              <gmr:Top Style="0"/>
              <gmr:Bottom Style="0"/>
              <gmr:Left Style="0"/>
              <gmr:Right Style="0"/>
              <gmr:Diagonal Style="0"/>
              <gmr:Rev-Diagonal Style="0"/>
            </gmr:StyleBorder>
          </gmr:Style>
        </gmr:StyleRegion>
        <gmr:StyleRegion startCol="4" startRow="8" endCol="4" endRow="8">
          <gmr:Style HAlign="8" VAlign="2" WrapText="0" ShrinkToFit="0" Rotation="0" Shade="0" Indent="0" Locked="1" Hidden="0" Fore="0:0:0" Back="FFFF:FFFF:FFFF" PatternColor="0:0:0" Format="General">
            <gmr:Font Unit="9" Bold="1" Italic="0" Underline="0" StrikeThrough="0">Helvetica</gmr:Font>
            <gmr:StyleBorder>
              <gmr:Top Style="5" Color="0:0:0"/>
              <gmr:Bottom Style="0"/>
              <gmr:Left Style="0"/>
              <gmr:Right Style="5" Color="0:0:0"/>
              <gmr:Diagonal Style="0"/>
              <gmr:Rev-Diagonal Style="0"/>
            </gmr:StyleBorder>
          </gmr:Style>
        </gmr:StyleRegion>
        <gmr:StyleRegion startCol="3" startRow="8" endCol="3" endRow="8">
          <gmr:Style HAlign="8" VAlign="2" WrapText="0" ShrinkToFit="0" Rotation="0" Shade="0" Indent="0" Locked="1" Hidden="0" Fore="0:0:0" Back="FFFF:FFFF:FFFF" PatternColor="0:0:0" Format="General">
            <gmr:Font Unit="9" Bold="1" Italic="0" Underline="0" StrikeThrough="0">Helvetica</gmr:Font>
            <gmr:StyleBorder>
              <gmr:Top Style="5" Color="0:0:0"/>
              <gmr:Bottom Style="0"/>
              <gmr:Left Style="5" Color="0:0:0"/>
              <gmr:Right Style="0"/>
              <gmr:Diagonal Style="0"/>
              <gmr:Rev-Diagonal Style="0"/>
            </gmr:StyleBorder>
          </gmr:Style>
        </gmr:StyleRegion>
        <gmr:StyleRegion startCol="0" startRow="15" endCol="4" endRow="15">
          <gmr:Style HAlign="8" VAlign="2" WrapText="0" ShrinkToFit="0" Rotation="0" Shade="0" Indent="0" Locked="1" Hidden="0" Fore="0:0:FF00" Back="FFFF:FFFF:FFFF" PatternColor="0:0:0" Format="General">
            <gmr:Font Unit="9" Bold="1" Italic="0" Underline="0" StrikeThrough="0">Helvetica</gmr:Font>
            <gmr:StyleBorder>
              <gmr:Top Style="0"/>
              <gmr:Bottom Style="0"/>
              <gmr:Left Style="0"/>
              <gmr:Right Style="0"/>
              <gmr:Diagonal Style="0"/>
              <gmr:Rev-Diagonal Style="0"/>
            </gmr:StyleBorder>
          </gmr:Style>
        </gmr:StyleRegion>
        <gmr:StyleRegion startCol="2" startRow="1" endCol="2" endRow="1">
          <gmr:Style HAlign="1" VAlign="2" WrapText="0" ShrinkToFit="0" Rotation="0" Shade="0" Indent="0" Locked="1" Hidden="0" Fore="0:0:0" Back="FFFF:FFFF:FFFF" PatternColor="0:0:0" Format="0.000">
            <gmr:Font Unit="12" Bold="1" Italic="1" Underline="0" StrikeThrough="0">Helvetica</gmr:Font>
            <gmr:StyleBorder>
              <gmr:Top Style="0"/>
              <gmr:Bottom Style="0"/>
              <gmr:Left Style="0"/>
              <gmr:Right Style="0"/>
              <gmr:Diagonal Style="0"/>
              <gmr:Rev-Diagonal Style="0"/>
            </gmr:StyleBorder>
          </gmr:Style>
        </gmr:StyleRegion>
        <gmr:StyleRegion startCol="1" startRow="8" endCol="2" endRow="8">
          <gmr:Style HAlign="8" VAlign="2" WrapText="0" ShrinkToFit="0" Rotation="0" Shade="0" Indent="0" Locked="1" Hidden="0" Fore="0:0:0" Back="FFFF:FFFF:FFFF" PatternColor="0:0:0" Format="General">
            <gmr:Font Unit="9" Bold="1" Italic="0" Underline="0" StrikeThrough="0">Helvetica</gmr:Font>
            <gmr:StyleBorder>
              <gmr:Top Style="0"/>
              <gmr:Bottom Style="0"/>
              <gmr:Left Style="0"/>
              <gmr:Right Style="0"/>
              <gmr:Diagonal Style="0"/>
              <gmr:Rev-Diagonal Style="0"/>
            </gmr:StyleBorder>
          </gmr:Style>
        </gmr:StyleRegion>
        <gmr:StyleRegion startCol="1" startRow="1" endCol="1" endRow="1">
          <gmr:Style HAlign="1" VAlign="2" WrapText="0" ShrinkToFit="0" Rotation="0" Shade="0" Indent="0" Locked="1" Hidden="0" Fore="0:0:0" Back="FFFF:FFFF:FFFF" PatternColor="0:0:0" Format="General">
            <gmr:Font Unit="12" Bold="1" Italic="0" Underline="0" StrikeThrough="0">Helvetica</gmr:Font>
            <gmr:StyleBorder>
              <gmr:Top Style="0"/>
              <gmr:Bottom Style="0"/>
              <gmr:Left Style="0"/>
              <gmr:Right Style="0"/>
              <gmr:Diagonal Style="0"/>
              <gmr:Rev-Diagonal Style="0"/>
            </gmr:StyleBorder>
          </gmr:Style>
        </gmr:StyleRegion>
        <gmr:StyleRegion startCol="0" startRow="1" endCol="0" endRow="1">
          <gmr:Style HAlign="1" VAlign="2" WrapText="0" ShrinkToFit="0" Rotation="0" Shade="0" Indent="0" Locked="1" Hidden="0" Fore="0:0:0" Back="FFFF:FFFF:FFFF" PatternColor="0:0:0" Format="General">
            <gmr:Font Unit="9" Bold="0" Italic="0" Underline="0" StrikeThrough="0">Helvetica</gmr:Font>
            <gmr:StyleBorder>
              <gmr:Top Style="0"/>
              <gmr:Bottom Style="0"/>
              <gmr:Left Style="0"/>
              <gmr:Right Style="0"/>
              <gmr:Diagonal Style="0"/>
              <gmr:Rev-Diagonal Style="0"/>
            </gmr:StyleBorder>
          </gmr:Style>
        </gmr:StyleRegion>
        <gmr:StyleRegion startCol="0" startRow="8" endCol="0" endRow="8">
          <gmr:Style HAlign="8" VAlign="2" WrapText="0" ShrinkToFit="0" Rotation="0" Shade="0" Indent="0" Locked="1" Hidden="0" Fore="0:0:0" Back="FFFF:FFFF:FFFF" PatternColor="0:0:0" Format="General">
            <gmr:Font Unit="9" Bold="1" Italic="0" Underline="0" StrikeThrough="0">Helvetica</gmr:Font>
            <gmr:StyleBorder>
              <gmr:Top Style="5" Color="0:0:0"/>
              <gmr:Bottom Style="0"/>
              <gmr:Left Style="5" Color="0:0:0"/>
              <gmr:Right Style="5" Color="0:0:0"/>
              <gmr:Diagonal Style="0"/>
              <gmr:Rev-Diagonal Style="0"/>
            </gmr:StyleBorder>
          </gmr:Style>
        </gmr:StyleRegion>
        <gmr:StyleRegion startCol="16" startRow="256" endCol="63" endRow="65535">
          <gmr:Style HAlign="1" VAlign="2" WrapText="0" ShrinkToFit="0" Rotation="0" Shade="0" Indent="0" Locked="1" Hidden="0" Fore="0:0:0" Back="FFFF:FFFF:FFFF" PatternColor="0:0:0" Format="General">
            <gmr:Font Unit="9" Bold="0" Italic="0" Underline="0" StrikeThrough="0">Helvetica</gmr:Font>
            <gmr:StyleBorder>
              <gmr:Top Style="0"/>
              <gmr:Bottom Style="0"/>
              <gmr:Left Style="0"/>
              <gmr:Right Style="0"/>
              <gmr:Diagonal Style="0"/>
              <gmr:Rev-Diagonal Style="0"/>
            </gmr:StyleBorder>
          </gmr:Style>
        </gmr:StyleRegion>
        <gmr:StyleRegion startCol="11" startRow="0" endCol="244" endRow="0">
          <gmr:Style HAlign="1" VAlign="2" WrapText="0" ShrinkToFit="0" Rotation="0" Shade="0" Indent="0" Locked="1" Hidden="0" Fore="0:0:0" Back="FFFF:FFFF:FFFF" PatternColor="0:0:0" Format="General">
            <gmr:Font Unit="9" Bold="0" Italic="0" Underline="0" StrikeThrough="0">Helvetica</gmr:Font>
            <gmr:StyleBorder>
              <gmr:Top Style="0"/>
              <gmr:Bottom Style="0"/>
              <gmr:Left Style="0"/>
              <gmr:Right Style="0"/>
              <gmr:Diagonal Style="0"/>
              <gmr:Rev-Diagonal Style="0"/>
            </gmr:StyleBorder>
          </gmr:Style>
        </gmr:StyleRegion>
        <gmr:StyleRegion startCol="4" startRow="13" endCol="4" endRow="13">
          <gmr:Style HAlign="1" VAlign="2" WrapText="0" ShrinkToFit="0" Rotation="0" Shade="0" Indent="0" Locked="1" Hidden="0" Fore="0:0:0" Back="FFFF:FFFF:FFFF" PatternColor="0:0:0" Format="General">
            <gmr:Font Unit="9" Bold="0" Italic="0" Underline="0" StrikeThrough="0">Helvetica</gmr:Font>
            <gmr:StyleBorder>
              <gmr:Top Style="0"/>
              <gmr:Bottom Style="5" Color="0:0:0"/>
              <gmr:Left Style="0"/>
              <gmr:Right Style="5" Color="0:0:0"/>
              <gmr:Diagonal Style="0"/>
              <gmr:Rev-Diagonal Style="0"/>
            </gmr:StyleBorder>
          </gmr:Style>
        </gmr:StyleRegion>
        <gmr:StyleRegion startCol="0" startRow="20" endCol="4" endRow="20">
          <gmr:Style HAlign="1" VAlign="2" WrapText="0" ShrinkToFit="0" Rotation="0" Shade="0" Indent="0" Locked="1" Hidden="0" Fore="0:0:0" Back="FFFF:FFFF:FFFF" PatternColor="0:0:0" Format="General">
            <gmr:Font Unit="9" Bold="0" Italic="0" Underline="0" StrikeThrough="0">Helvetica</gmr:Font>
            <gmr:StyleBorder>
              <gmr:Top Style="0"/>
              <gmr:Bottom Style="0"/>
              <gmr:Left Style="0"/>
              <gmr:Right Style="0"/>
              <gmr:Diagonal Style="0"/>
              <gmr:Rev-Diagonal Style="0"/>
            </gmr:StyleBorder>
          </gmr:Style>
        </gmr:StyleRegion>
        <gmr:StyleRegion startCol="1" startRow="13" endCol="3" endRow="13">
          <gmr:Style HAlign="1" VAlign="2" WrapText="0" ShrinkToFit="0" Rotation="0" Shade="0" Indent="0" Locked="1" Hidden="0" Fore="0:0:0" Back="FFFF:FFFF:FFFF" PatternColor="0:0:0" Format="0.00">
            <gmr:Font Unit="9" Bold="0" Italic="0" Underline="0" StrikeThrough="0">Helvetica</gmr:Font>
            <gmr:StyleBorder>
              <gmr:Top Style="0"/>
              <gmr:Bottom Style="5" Color="0:0:0"/>
              <gmr:Left Style="0"/>
              <gmr:Right Style="0"/>
              <gmr:Diagonal Style="0"/>
              <gmr:Rev-Diagonal Style="0"/>
            </gmr:StyleBorder>
          </gmr:Style>
        </gmr:StyleRegion>
        <gmr:StyleRegion startCol="1" startRow="6" endCol="2" endRow="6">
          <gmr:Style HAlign="8" VAlign="2" WrapText="0" ShrinkToFit="0" Rotation="0" Shade="0" Indent="0" Locked="1" Hidden="0" Fore="0:0:0" Back="FFFF:FFFF:FFFF" PatternColor="0:0:0" Format="General">
            <gmr:Font Unit="9" Bold="0" Italic="0" Underline="0" StrikeThrough="0">Helvetica</gmr:Font>
            <gmr:StyleBorder>
              <gmr:Top Style="0"/>
              <gmr:Bottom Style="0"/>
              <gmr:Left Style="0"/>
              <gmr:Right Style="0"/>
              <gmr:Diagonal Style="0"/>
              <gmr:Rev-Diagonal Style="0"/>
            </gmr:StyleBorder>
          </gmr:Style>
        </gmr:StyleRegion>
        <gmr:StyleRegion startCol="0" startRow="27" endCol="4" endRow="27">
          <gmr:Style HAlign="8" VAlign="2" WrapText="0" ShrinkToFit="0" Rotation="0" Shade="0" Indent="0" Locked="1" Hidden="0" Fore="0:0:FF00" Back="FFFF:FFFF:FFFF" PatternColor="0:0:0" Format="General">
            <gmr:Font Unit="9" Bold="1" Italic="0" Underline="0" StrikeThrough="0">Helvetica</gmr:Font>
            <gmr:StyleBorder>
              <gmr:Top Style="0"/>
              <gmr:Bottom Style="0"/>
              <gmr:Left Style="0"/>
              <gmr:Right Style="0"/>
              <gmr:Diagonal Style="0"/>
              <gmr:Rev-Diagonal Style="0"/>
            </gmr:StyleBorder>
          </gmr:Style>
        </gmr:StyleRegion>
        <gmr:StyleRegion startCol="0" startRow="13" endCol="0" endRow="13">
          <gmr:Style HAlign="1" VAlign="2" WrapText="0" ShrinkToFit="0" Rotation="0" Shade="0" Indent="0" Locked="1" Hidden="0" Fore="0:0:0" Back="FFFF:FFFF:FFFF" PatternColor="0:0:0" Format="General">
            <gmr:Font Unit="9" Bold="0" Italic="0" Underline="0" StrikeThrough="0">Helvetica</gmr:Font>
            <gmr:StyleBorder>
              <gmr:Top Style="0"/>
              <gmr:Bottom Style="5" Color="0:0:0"/>
              <gmr:Left Style="5" Color="0:0:0"/>
              <gmr:Right Style="0"/>
              <gmr:Diagonal Style="0"/>
              <gmr:Rev-Diagonal Style="0"/>
            </gmr:StyleBorder>
          </gmr:Style>
        </gmr:StyleRegion>
        <gmr:StyleRegion startCol="7" startRow="48" endCol="9" endRow="65523">
          <gmr:Style HAlign="1" VAlign="2" WrapText="0" ShrinkToFit="0" Rotation="0" Shade="0" Indent="0" Locked="1" Hidden="0" Fore="0:0:0" Back="FFFF:FFFF:FFFF" PatternColor="0:0:0" Format="0.0000">
            <gmr:Font Unit="9" Bold="0" Italic="0" Underline="0" StrikeThrough="0">Helvetica</gmr:Font>
            <gmr:StyleBorder>
              <gmr:Top Style="0"/>
              <gmr:Bottom Style="0"/>
              <gmr:Left Style="0"/>
              <gmr:Right Style="0"/>
              <gmr:Diagonal Style="0"/>
              <gmr:Rev-Diagonal Style="0"/>
            </gmr:StyleBorder>
          </gmr:Style>
        </gmr:StyleRegion>
        <gmr:StyleRegion startCol="4" startRow="1" endCol="4" endRow="4">
          <gmr:Style HAlign="1" VAlign="2" WrapText="0" ShrinkToFit="0" Rotation="0" Shade="0" Indent="0" Locked="1" Hidden="0" Fore="0:0:0" Back="FFFF:FFFF:FFFF" PatternColor="0:0:0" Format="General">
            <gmr:Font Unit="9" Bold="0" Italic="0" Underline="0" StrikeThrough="0">Helvetica</gmr:Font>
            <gmr:StyleBorder>
              <gmr:Top Style="0"/>
              <gmr:Bottom Style="0"/>
              <gmr:Left Style="0"/>
              <gmr:Right Style="0"/>
              <gmr:Diagonal Style="0"/>
              <gmr:Rev-Diagonal Style="0"/>
            </gmr:StyleBorder>
          </gmr:Style>
        </gmr:StyleRegion>
        <gmr:StyleRegion startCol="2" startRow="48" endCol="2" endRow="65523">
          <gmr:Style HAlign="1" VAlign="2" WrapText="0" ShrinkToFit="0" Rotation="0" Shade="0" Indent="0" Locked="1" Hidden="0" Fore="0:0:0" Back="FFFF:FFFF:FFFF" PatternColor="0:0:0" Format="0.000">
            <gmr:Font Unit="9" Bold="0" Italic="0" Underline="0" StrikeThrough="0">Helvetica</gmr:Font>
            <gmr:StyleBorder>
              <gmr:Top Style="0"/>
              <gmr:Bottom Style="0"/>
              <gmr:Left Style="0"/>
              <gmr:Right Style="0"/>
              <gmr:Diagonal Style="0"/>
              <gmr:Rev-Diagonal Style="0"/>
            </gmr:StyleBorder>
          </gmr:Style>
        </gmr:StyleRegion>
        <gmr:StyleRegion startCol="3" startRow="2" endCol="3" endRow="4">
          <gmr:Style HAlign="1" VAlign="2" WrapText="0" ShrinkToFit="0" Rotation="0" Shade="0" Indent="0" Locked="1" Hidden="0" Fore="0:0:0" Back="FFFF:FFFF:FFFF" PatternColor="0:0:0" Format="General">
            <gmr:Font Unit="9" Bold="0" Italic="0" Underline="0" StrikeThrough="0">Helvetica</gmr:Font>
            <gmr:StyleBorder>
              <gmr:Top Style="0"/>
              <gmr:Bottom Style="0"/>
              <gmr:Left Style="0"/>
              <gmr:Right Style="0"/>
              <gmr:Diagonal Style="0"/>
              <gmr:Rev-Diagonal Style="0"/>
            </gmr:StyleBorder>
          </gmr:Style>
        </gmr:StyleRegion>
        <gmr:StyleRegion startCol="2" startRow="3" endCol="2" endRow="4">
          <gmr:Style HAlign="1" VAlign="2" WrapText="0" ShrinkToFit="0" Rotation="0" Shade="0" Indent="0" Locked="1" Hidden="0" Fore="0:0:0" Back="FFFF:FFFF:FFFF" PatternColor="0:0:0" Format="General">
            <gmr:Font Unit="9" Bold="0" Italic="0" Underline="0" StrikeThrough="0">Helvetica</gmr:Font>
            <gmr:StyleBorder>
              <gmr:Top Style="0"/>
              <gmr:Bottom Style="0"/>
              <gmr:Left Style="0"/>
              <gmr:Right Style="0"/>
              <gmr:Diagonal Style="0"/>
              <gmr:Rev-Diagonal Style="0"/>
            </gmr:StyleBorder>
          </gmr:Style>
        </gmr:StyleRegion>
        <gmr:StyleRegion startCol="1" startRow="2" endCol="1" endRow="4">
          <gmr:Style HAlign="1" VAlign="2" WrapText="0" ShrinkToFit="0" Rotation="0" Shade="0" Indent="0" Locked="1" Hidden="0" Fore="0:0:0" Back="FFFF:FFFF:FFFF" PatternColor="0:0:0" Format="General">
            <gmr:Font Unit="9" Bold="0" Italic="0" Underline="0" StrikeThrough="0">Helvetica</gmr:Font>
            <gmr:StyleBorder>
              <gmr:Top Style="0"/>
              <gmr:Bottom Style="0"/>
              <gmr:Left Style="0"/>
              <gmr:Right Style="0"/>
              <gmr:Diagonal Style="0"/>
              <gmr:Rev-Diagonal Style="0"/>
            </gmr:StyleBorder>
          </gmr:Style>
        </gmr:StyleRegion>
        <gmr:StyleRegion startCol="0" startRow="22" endCol="3" endRow="25">
          <gmr:Style HAlign="1" VAlign="2" WrapText="0" ShrinkToFit="0" Rotation="0" Shade="0" Indent="0" Locked="1" Hidden="0" Fore="0:0:FF00" Back="FFFF:FFFF:FFFF" PatternColor="0:0:0" Format="General">
            <gmr:Font Unit="9" Bold="0" Italic="0" Underline="0" StrikeThrough="0">Helvetica</gmr:Font>
            <gmr:StyleBorder>
              <gmr:Top Style="0"/>
              <gmr:Bottom Style="0"/>
              <gmr:Left Style="0"/>
              <gmr:Right Style="0"/>
              <gmr:Diagonal Style="0"/>
              <gmr:Rev-Diagonal Style="0"/>
            </gmr:StyleBorder>
          </gmr:Style>
        </gmr:StyleRegion>
        <gmr:StyleRegion startCol="0" startRow="3" endCol="0" endRow="4">
          <gmr:Style HAlign="1" VAlign="2" WrapText="0" ShrinkToFit="0" Rotation="0" Shade="0" Indent="0" Locked="1" Hidden="0" Fore="0:0:0" Back="FFFF:FFFF:FFFF" PatternColor="0:0:0" Format="General">
            <gmr:Font Unit="9" Bold="0" Italic="0" Underline="0" StrikeThrough="0">Helvetica</gmr:Font>
            <gmr:StyleBorder>
              <gmr:Top Style="0"/>
              <gmr:Bottom Style="0"/>
              <gmr:Left Style="0"/>
              <gmr:Right Style="0"/>
              <gmr:Diagonal Style="0"/>
              <gmr:Rev-Diagonal Style="0"/>
            </gmr:StyleBorder>
          </gmr:Style>
        </gmr:StyleRegion>
        <gmr:StyleRegion startCol="10" startRow="48" endCol="15" endRow="65535">
          <gmr:Style HAlign="1" VAlign="2" WrapText="0" ShrinkToFit="0" Rotation="0" Shade="0" Indent="0" Locked="1" Hidden="0" Fore="0:0:0" Back="FFFF:FFFF:FFFF" PatternColor="0:0:0" Format="General">
            <gmr:Font Unit="9" Bold="0" Italic="0" Underline="0" StrikeThrough="0">Helvetica</gmr:Font>
            <gmr:StyleBorder>
              <gmr:Top Style="0"/>
              <gmr:Bottom Style="0"/>
              <gmr:Left Style="0"/>
              <gmr:Right Style="0"/>
              <gmr:Diagonal Style="0"/>
              <gmr:Rev-Diagonal Style="0"/>
            </gmr:StyleBorder>
          </gmr:Style>
        </gmr:StyleRegion>
        <gmr:StyleRegion startCol="7" startRow="2" endCol="9" endRow="2">
          <gmr:Style HAlign="1" VAlign="2" WrapText="0" ShrinkToFit="0" Rotation="0" Shade="0" Indent="0" Locked="1" Hidden="0" Fore="0:0:0" Back="FFFF:FFFF:FFFF" PatternColor="0:0:0" Format="0.0000">
            <gmr:Font Unit="9" Bold="0" Italic="0" Underline="0" StrikeThrough="0">Helvetica</gmr:Font>
            <gmr:StyleBorder>
              <gmr:Top Style="0"/>
              <gmr:Bottom Style="0"/>
              <gmr:Left Style="0"/>
              <gmr:Right Style="0"/>
              <gmr:Diagonal Style="0"/>
              <gmr:Rev-Diagonal Style="0"/>
            </gmr:StyleBorder>
          </gmr:Style>
        </gmr:StyleRegion>
        <gmr:StyleRegion startCol="7" startRow="65524" endCol="9" endRow="65535">
          <gmr:Style HAlign="1" VAlign="2" WrapText="0" ShrinkToFit="0" Rotation="0" Shade="0" Indent="0" Locked="1" Hidden="0" Fore="0:0:0" Back="FFFF:FFFF:FFFF" PatternColor="0:0:0" Format="General">
            <gmr:Font Unit="9" Bold="0" Italic="0" Underline="0" StrikeThrough="0">Helvetica</gmr:Font>
            <gmr:StyleBorder>
              <gmr:Top Style="0"/>
              <gmr:Bottom Style="0"/>
              <gmr:Left Style="0"/>
              <gmr:Right Style="0"/>
              <gmr:Diagonal Style="0"/>
              <gmr:Rev-Diagonal Style="0"/>
            </gmr:StyleBorder>
          </gmr:Style>
        </gmr:StyleRegion>
        <gmr:StyleRegion startCol="13" startRow="37" endCol="13" endRow="37">
          <gmr:Style HAlign="1" VAlign="2" WrapText="1" ShrinkToFit="0" Rotation="0" Shade="0" Indent="0" Locked="1" Hidden="0" Fore="0:0:0" Back="FFFF:FFFF:FFFF" PatternColor="0:0:0" Format="General">
            <gmr:Font Unit="9" Bold="0" Italic="0" Underline="0" StrikeThrough="0">Helvetica</gmr:Font>
            <gmr:StyleBorder>
              <gmr:Top Style="0"/>
              <gmr:Bottom Style="0"/>
              <gmr:Left Style="0"/>
              <gmr:Right Style="0"/>
              <gmr:Diagonal Style="0"/>
              <gmr:Rev-Diagonal Style="0"/>
            </gmr:StyleBorder>
          </gmr:Style>
        </gmr:StyleRegion>
        <gmr:StyleRegion startCol="3" startRow="48" endCol="6" endRow="65535">
          <gmr:Style HAlign="1" VAlign="2" WrapText="0" ShrinkToFit="0" Rotation="0" Shade="0" Indent="0" Locked="1" Hidden="0" Fore="0:0:0" Back="FFFF:FFFF:FFFF" PatternColor="0:0:0" Format="General">
            <gmr:Font Unit="9" Bold="0" Italic="0" Underline="0" StrikeThrough="0">Helvetica</gmr:Font>
            <gmr:StyleBorder>
              <gmr:Top Style="0"/>
              <gmr:Bottom Style="0"/>
              <gmr:Left Style="0"/>
              <gmr:Right Style="0"/>
              <gmr:Diagonal Style="0"/>
              <gmr:Rev-Diagonal Style="0"/>
            </gmr:StyleBorder>
          </gmr:Style>
        </gmr:StyleRegion>
        <gmr:StyleRegion startCol="4" startRow="9" endCol="4" endRow="9">
          <gmr:Style HAlign="8" VAlign="2" WrapText="0" ShrinkToFit="0" Rotation="0" Shade="0" Indent="0" Locked="1" Hidden="0" Fore="0:0:0" Back="FFFF:FFFF:FFFF" PatternColor="0:0:0" Format="General">
            <gmr:Font Unit="9" Bold="0" Italic="0" Underline="0" StrikeThrough="0">Helvetica</gmr:Font>
            <gmr:StyleBorder>
              <gmr:Top Style="0"/>
              <gmr:Bottom Style="5" Color="0:0:0"/>
              <gmr:Left Style="0"/>
              <gmr:Right Style="5" Color="0:0:0"/>
              <gmr:Diagonal Style="0"/>
              <gmr:Rev-Diagonal Style="0"/>
            </gmr:StyleBorder>
          </gmr:Style>
        </gmr:StyleRegion>
        <gmr:StyleRegion startCol="3" startRow="9" endCol="3" endRow="9">
          <gmr:Style HAlign="8" VAlign="2" WrapText="0" ShrinkToFit="0" Rotation="0" Shade="0" Indent="0" Locked="1" Hidden="0" Fore="0:0:0" Back="FFFF:FFFF:FFFF" PatternColor="0:0:0" Format="General">
            <gmr:Font Unit="9" Bold="0" Italic="0" Underline="0" StrikeThrough="0">Helvetica</gmr:Font>
            <gmr:StyleBorder>
              <gmr:Top Style="0"/>
              <gmr:Bottom Style="5" Color="0:0:0"/>
              <gmr:Left Style="5" Color="0:0:0"/>
              <gmr:Right Style="0"/>
              <gmr:Diagonal Style="0"/>
              <gmr:Rev-Diagonal Style="0"/>
            </gmr:StyleBorder>
          </gmr:Style>
        </gmr:StyleRegion>
        <gmr:StyleRegion startCol="2" startRow="2" endCol="2" endRow="2">
          <gmr:Style HAlign="1" VAlign="2" WrapText="0" ShrinkToFit="0" Rotation="0" Shade="0" Indent="0" Locked="1" Hidden="0" Fore="0:0:0" Back="FFFF:FFFF:FFFF" PatternColor="0:0:0" Format="0.000">
            <gmr:Font Unit="9" Bold="0" Italic="0" Underline="0" StrikeThrough="0">Helvetica</gmr:Font>
            <gmr:StyleBorder>
              <gmr:Top Style="0"/>
              <gmr:Bottom Style="0"/>
              <gmr:Left Style="0"/>
              <gmr:Right Style="0"/>
              <gmr:Diagonal Style="0"/>
              <gmr:Rev-Diagonal Style="0"/>
            </gmr:StyleBorder>
          </gmr:Style>
        </gmr:StyleRegion>
        <gmr:StyleRegion startCol="2" startRow="65524" endCol="2" endRow="65535">
          <gmr:Style HAlign="1" VAlign="2" WrapText="0" ShrinkToFit="0" Rotation="0" Shade="0" Indent="0" Locked="1" Hidden="0" Fore="0:0:0" Back="FFFF:FFFF:FFFF" PatternColor="0:0:0" Format="General">
            <gmr:Font Unit="9" Bold="0" Italic="0" Underline="0" StrikeThrough="0">Helvetica</gmr:Font>
            <gmr:StyleBorder>
              <gmr:Top Style="0"/>
              <gmr:Bottom Style="0"/>
              <gmr:Left Style="0"/>
              <gmr:Right Style="0"/>
              <gmr:Diagonal Style="0"/>
              <gmr:Rev-Diagonal Style="0"/>
            </gmr:StyleBorder>
          </gmr:Style>
        </gmr:StyleRegion>
        <gmr:StyleRegion startCol="1" startRow="9" endCol="2" endRow="9">
          <gmr:Style HAlign="8" VAlign="2" WrapText="0" ShrinkToFit="0" Rotation="0" Shade="0" Indent="0" Locked="1" Hidden="0" Fore="0:0:0" Back="FFFF:FFFF:FFFF" PatternColor="0:0:0" Format="General">
            <gmr:Font Unit="9" Bold="0" Italic="0" Underline="0" StrikeThrough="0">Helvetica</gmr:Font>
            <gmr:StyleBorder>
              <gmr:Top Style="0"/>
              <gmr:Bottom Style="0"/>
              <gmr:Left Style="0"/>
              <gmr:Right Style="0"/>
              <gmr:Diagonal Style="0"/>
              <gmr:Rev-Diagonal Style="0"/>
            </gmr:StyleBorder>
          </gmr:Style>
        </gmr:StyleRegion>
        <gmr:StyleRegion startCol="0" startRow="48" endCol="1" endRow="65535">
          <gmr:Style HAlign="1" VAlign="2" WrapText="0" ShrinkToFit="0" Rotation="0" Shade="0" Indent="0" Locked="1" Hidden="0" Fore="0:0:0" Back="FFFF:FFFF:FFFF" PatternColor="0:0:0" Format="General">
            <gmr:Font Unit="9" Bold="0" Italic="0" Underline="0" StrikeThrough="0">Helvetica</gmr:Font>
            <gmr:StyleBorder>
              <gmr:Top Style="0"/>
              <gmr:Bottom Style="0"/>
              <gmr:Left Style="0"/>
              <gmr:Right Style="0"/>
              <gmr:Diagonal Style="0"/>
              <gmr:Rev-Diagonal Style="0"/>
            </gmr:StyleBorder>
          </gmr:Style>
        </gmr:StyleRegion>
        <gmr:StyleRegion startCol="4" startRow="28" endCol="4" endRow="30">
          <gmr:Style HAlign="1" VAlign="2" WrapText="0" ShrinkToFit="0" Rotation="0" Shade="0" Indent="0" Locked="1" Hidden="0" Fore="0:0:FF00" Back="FFFF:FFFF:FFFF" PatternColor="0:0:0" Format="General">
            <gmr:Font Unit="9" Bold="0" Italic="0" Underline="0" StrikeThrough="0">Helvetica</gmr:Font>
            <gmr:StyleBorder>
              <gmr:Top Style="0"/>
              <gmr:Bottom Style="0"/>
              <gmr:Left Style="0"/>
              <gmr:Right Style="0"/>
              <gmr:Diagonal Style="0"/>
              <gmr:Rev-Diagonal Style="0"/>
            </gmr:StyleBorder>
          </gmr:Style>
        </gmr:StyleRegion>
        <gmr:StyleRegion startCol="0" startRow="2" endCol="0" endRow="2">
          <gmr:Style HAlign="1" VAlign="2" WrapText="0" ShrinkToFit="0" Rotation="0" Shade="0" Indent="0" Locked="1" Hidden="0" Fore="3300:6600:FF00" Back="FFFF:FFFF:FFFF" PatternColor="0:0:0" Format="General">
            <gmr:Font Unit="9" Bold="0" Italic="0" Underline="0" StrikeThrough="0">Helvetica</gmr:Font>
            <gmr:StyleBorder>
              <gmr:Top Style="0"/>
              <gmr:Bottom Style="0"/>
              <gmr:Left Style="0"/>
              <gmr:Right Style="0"/>
              <gmr:Diagonal Style="0"/>
              <gmr:Rev-Diagonal Style="0"/>
            </gmr:StyleBorder>
          </gmr:Style>
        </gmr:StyleRegion>
        <gmr:StyleRegion startCol="0" startRow="9" endCol="0" endRow="9">
          <gmr:Style HAlign="8" VAlign="2" WrapText="0" ShrinkToFit="0" Rotation="0" Shade="0" Indent="0" Locked="1" Hidden="0" Fore="0:0:0" Back="FFFF:FFFF:FFFF" PatternColor="0:0:0" Format="General">
            <gmr:Font Unit="9" Bold="0" Italic="0" Underline="0" StrikeThrough="0">Helvetica</gmr:Font>
            <gmr:StyleBorder>
              <gmr:Top Style="0"/>
              <gmr:Bottom Style="5" Color="0:0:0"/>
              <gmr:Left Style="5" Color="0:0:0"/>
              <gmr:Right Style="5" Color="0:0:0"/>
              <gmr:Diagonal Style="0"/>
              <gmr:Rev-Diagonal Style="0"/>
            </gmr:StyleBorder>
          </gmr:Style>
        </gmr:StyleRegion>
        <gmr:StyleRegion startCol="245" startRow="0" endCol="247" endRow="15">
          <gmr:Style HAlign="1" VAlign="2" WrapText="0" ShrinkToFit="0" Rotation="0" Shade="0" Indent="0" Locked="1" Hidden="0" Fore="0:0:0" Back="FFFF:FFFF:FFFF" PatternColor="0:0:0" Format="General">
            <gmr:Font Unit="9" Bold="0" Italic="0" Underline="0" StrikeThrough="0">Helvetica</gmr:Font>
            <gmr:StyleBorder>
              <gmr:Top Style="0"/>
              <gmr:Bottom Style="0"/>
              <gmr:Left Style="0"/>
              <gmr:Right Style="0"/>
              <gmr:Diagonal Style="0"/>
              <gmr:Rev-Diagonal Style="0"/>
            </gmr:StyleBorder>
          </gmr:Style>
        </gmr:StyleRegion>
        <gmr:StyleRegion startCol="11" startRow="1" endCol="244" endRow="1">
          <gmr:Style HAlign="1" VAlign="2" WrapText="0" ShrinkToFit="0" Rotation="0" Shade="0" Indent="0" Locked="1" Hidden="0" Fore="0:0:0" Back="FFFF:FFFF:FFFF" PatternColor="0:0:0" Format="General">
            <gmr:Font Unit="12" Bold="1" Italic="0" Underline="0" StrikeThrough="0">Helvetica</gmr:Font>
            <gmr:StyleBorder>
              <gmr:Top Style="0"/>
              <gmr:Bottom Style="0"/>
              <gmr:Left Style="0"/>
              <gmr:Right Style="0"/>
              <gmr:Diagonal Style="0"/>
              <gmr:Rev-Diagonal Style="0"/>
            </gmr:StyleBorder>
          </gmr:Style>
        </gmr:StyleRegion>
        <gmr:StyleRegion startCol="248" startRow="0" endCol="255" endRow="255">
          <gmr:Style HAlign="1" VAlign="2" WrapText="0" ShrinkToFit="0" Rotation="0" Shade="0" Indent="0" Locked="1" Hidden="0" Fore="0:0:0" Back="FFFF:FFFF:FFFF" PatternColor="0:0:0" Format="General">
            <gmr:Font Unit="9" Bold="0" Italic="0" Underline="0" StrikeThrough="0">Helvetica</gmr:Font>
            <gmr:StyleBorder>
              <gmr:Top Style="0"/>
              <gmr:Bottom Style="0"/>
              <gmr:Left Style="0"/>
              <gmr:Right Style="0"/>
              <gmr:Diagonal Style="0"/>
              <gmr:Rev-Diagonal Style="0"/>
            </gmr:StyleBorder>
          </gmr:Style>
        </gmr:StyleRegion>
        <gmr:StyleRegion startCol="244" startRow="2" endCol="244" endRow="15">
          <gmr:Style HAlign="1" VAlign="2" WrapText="0" ShrinkToFit="0" Rotation="0" Shade="0" Indent="0" Locked="1" Hidden="0" Fore="0:0:0" Back="FFFF:FFFF:FFFF" PatternColor="0:0:0" Format="General">
            <gmr:Font Unit="9" Bold="0" Italic="0" Underline="0" StrikeThrough="0">Helvetica</gmr:Font>
            <gmr:StyleBorder>
              <gmr:Top Style="0"/>
              <gmr:Bottom Style="0"/>
              <gmr:Left Style="0"/>
              <gmr:Right Style="0"/>
              <gmr:Diagonal Style="0"/>
              <gmr:Rev-Diagonal Style="0"/>
            </gmr:StyleBorder>
          </gmr:Style>
        </gmr:StyleRegion>
        <gmr:StyleRegion startCol="9" startRow="0" endCol="9" endRow="0">
          <gmr:Style HAlign="1" VAlign="2" WrapText="0" ShrinkToFit="0" Rotation="0" Shade="0" Indent="0" Locked="1" Hidden="0" Fore="0:0:0" Back="FFFF:FFFF:FFFF" PatternColor="0:0:0" Format="0.0000">
            <gmr:Font Unit="9" Bold="0" Italic="0" Underline="0" StrikeThrough="0">Helvetica</gmr:Font>
            <gmr:StyleBorder>
              <gmr:Top Style="0"/>
              <gmr:Bottom Style="0"/>
              <gmr:Left Style="0"/>
              <gmr:Right Style="0"/>
              <gmr:Diagonal Style="0"/>
              <gmr:Rev-Diagonal Style="0"/>
            </gmr:StyleBorder>
          </gmr:Style>
        </gmr:StyleRegion>
        <gmr:StyleRegion startCol="3" startRow="0" endCol="8" endRow="0">
          <gmr:Style HAlign="1" VAlign="2" WrapText="0" ShrinkToFit="0" Rotation="0" Shade="0" Indent="0" Locked="1" Hidden="0" Fore="0:0:0" Back="FFFF:FFFF:FFFF" PatternColor="0:0:0" Format="0.000">
            <gmr:Font Unit="12" Bold="1" Italic="1" Underline="0" StrikeThrough="0">Helvetica</gmr:Font>
            <gmr:StyleBorder>
              <gmr:Top Style="0"/>
              <gmr:Bottom Style="0"/>
              <gmr:Left Style="0"/>
              <gmr:Right Style="0"/>
              <gmr:Diagonal Style="0"/>
              <gmr:Rev-Diagonal Style="0"/>
            </gmr:StyleBorder>
          </gmr:Style>
        </gmr:StyleRegion>
        <gmr:StyleRegion startCol="4" startRow="6" endCol="4" endRow="7">
          <gmr:Style HAlign="8" VAlign="2" WrapText="0" ShrinkToFit="0" Rotation="0" Shade="0" Indent="0" Locked="1" Hidden="0" Fore="0:0:0" Back="FFFF:FFFF:FFFF" PatternColor="0:0:0" Format="General">
            <gmr:Font Unit="9" Bold="0" Italic="0" Underline="0" StrikeThrough="0">Helvetica</gmr:Font>
            <gmr:StyleBorder>
              <gmr:Top Style="0"/>
              <gmr:Bottom Style="0"/>
              <gmr:Left Style="0"/>
              <gmr:Right Style="5" Color="0:0:0"/>
              <gmr:Diagonal Style="0"/>
              <gmr:Rev-Diagonal Style="0"/>
            </gmr:StyleBorder>
          </gmr:Style>
        </gmr:StyleRegion>
        <gmr:StyleRegion startCol="1" startRow="0" endCol="2" endRow="0">
          <gmr:Style HAlign="1" VAlign="2" WrapText="0" ShrinkToFit="0" Rotation="0" Shade="0" Indent="0" Locked="1" Hidden="0" Fore="0:0:0" Back="FFFF:FFFF:FFFF" PatternColor="0:0:0" Format="General">
            <gmr:Font Unit="9" Bold="0" Italic="0" Underline="0" StrikeThrough="0">Helvetica</gmr:Font>
            <gmr:StyleBorder>
              <gmr:Top Style="0"/>
              <gmr:Bottom Style="0"/>
              <gmr:Left Style="0"/>
              <gmr:Right Style="0"/>
              <gmr:Diagonal Style="0"/>
              <gmr:Rev-Diagonal Style="0"/>
            </gmr:StyleBorder>
          </gmr:Style>
        </gmr:StyleRegion>
        <gmr:StyleRegion startCol="3" startRow="6" endCol="3" endRow="7">
          <gmr:Style HAlign="8" VAlign="2" WrapText="0" ShrinkToFit="0" Rotation="0" Shade="0" Indent="0" Locked="1" Hidden="0" Fore="0:0:0" Back="FFFF:FFFF:FFFF" PatternColor="0:0:0" Format="General">
            <gmr:Font Unit="9" Bold="0" Italic="0" Underline="0" StrikeThrough="0">Helvetica</gmr:Font>
            <gmr:StyleBorder>
              <gmr:Top Style="0"/>
              <gmr:Bottom Style="0"/>
              <gmr:Left Style="0"/>
              <gmr:Right Style="0"/>
              <gmr:Diagonal Style="0"/>
              <gmr:Rev-Diagonal Style="0"/>
            </gmr:StyleBorder>
          </gmr:Style>
        </gmr:StyleRegion>
        <gmr:StyleRegion startCol="0" startRow="14" endCol="4" endRow="14">
          <gmr:Style HAlign="1" VAlign="2" WrapText="0" ShrinkToFit="0" Rotation="0" Shade="0" Indent="0" Locked="1" Hidden="0" Fore="0:0:0" Back="FFFF:FFFF:FFFF" PatternColor="0:0:0" Format="General">
            <gmr:Font Unit="9" Bold="0" Italic="0" Underline="0" StrikeThrough="0">Helvetica</gmr:Font>
            <gmr:StyleBorder>
              <gmr:Top Style="0"/>
              <gmr:Bottom Style="0"/>
              <gmr:Left Style="0"/>
              <gmr:Right Style="0"/>
              <gmr:Diagonal Style="0"/>
              <gmr:Rev-Diagonal Style="0"/>
            </gmr:StyleBorder>
          </gmr:Style>
        </gmr:StyleRegion>
        <gmr:StyleRegion startCol="244" startRow="16" endCol="247" endRow="255">
          <gmr:Style HAlign="1" VAlign="2" WrapText="0" ShrinkToFit="0" Rotation="0" Shade="0" Indent="0" Locked="1" Hidden="0" Fore="0:0:0" Back="FFFF:FFFF:FFFF" PatternColor="0:0:0" Format="General">
            <gmr:Font Unit="9" Bold="0" Italic="0" Underline="0" StrikeThrough="0">Helvetica</gmr:Font>
            <gmr:StyleBorder>
              <gmr:Top Style="0"/>
              <gmr:Bottom Style="0"/>
              <gmr:Left Style="0"/>
              <gmr:Right Style="0"/>
              <gmr:Diagonal Style="0"/>
              <gmr:Rev-Diagonal Style="0"/>
            </gmr:StyleBorder>
          </gmr:Style>
        </gmr:StyleRegion>
        <gmr:StyleRegion startCol="0" startRow="21" endCol="4" endRow="21">
          <gmr:Style HAlign="8" VAlign="2" WrapText="0" ShrinkToFit="0" Rotation="0" Shade="0" Indent="0" Locked="1" Hidden="0" Fore="0:0:FF00" Back="FFFF:FFFF:FFFF" PatternColor="0:0:0" Format="General">
            <gmr:Font Unit="9" Bold="1" Italic="0" Underline="0" StrikeThrough="0">Helvetica</gmr:Font>
            <gmr:StyleBorder>
              <gmr:Top Style="0"/>
              <gmr:Bottom Style="0"/>
              <gmr:Left Style="0"/>
              <gmr:Right Style="0"/>
              <gmr:Diagonal Style="0"/>
              <gmr:Rev-Diagonal Style="0"/>
            </gmr:StyleBorder>
          </gmr:Style>
        </gmr:StyleRegion>
        <gmr:StyleRegion startCol="1" startRow="7" endCol="2" endRow="7">
          <gmr:Style HAlign="8" VAlign="2" WrapText="0" ShrinkToFit="0" Rotation="0" Shade="0" Indent="0" Locked="1" Hidden="0" Fore="0:0:0" Back="FFFF:FFFF:FFFF" PatternColor="0:0:0" Format="General">
            <gmr:Font Unit="9" Bold="0" Italic="0" Underline="0" StrikeThrough="0">Helvetica</gmr:Font>
            <gmr:StyleBorder>
              <gmr:Top Style="0"/>
              <gmr:Bottom Style="5" Color="0:0:0"/>
              <gmr:Left Style="0"/>
              <gmr:Right Style="0"/>
              <gmr:Diagonal Style="0"/>
              <gmr:Rev-Diagonal Style="0"/>
            </gmr:StyleBorder>
          </gmr:Style>
        </gmr:StyleRegion>
        <gmr:StyleRegion startCol="0" startRow="0" endCol="0" endRow="0">
          <gmr:Style HAlign="2" VAlign="2" WrapText="0" ShrinkToFit="0" Rotation="0" Shade="0" Indent="0" Locked="1" Hidden="0" Fore="0:0:0" Back="FFFF:FFFF:FFFF" PatternColor="0:0:0" Format="General">
            <gmr:Font Unit="12" Bold="1" Italic="0" Underline="0" StrikeThrough="0">Helvetica</gmr:Font>
            <gmr:StyleBorder>
              <gmr:Top Style="5" Color="0:0:0"/>
              <gmr:Bottom Style="0"/>
              <gmr:Left Style="5" Color="0:0:0"/>
              <gmr:Right Style="0"/>
              <gmr:Diagonal Style="0"/>
              <gmr:Rev-Diagonal Style="0"/>
            </gmr:StyleBorder>
          </gmr:Style>
        </gmr:StyleRegion>
      </gmr:Styles>
      <gmr:Cols DefaultSizePts="48">
        <gmr:ColInfo No="0" Unit="50.25" MarginA="2" MarginB="2" HardSize="1" Count="9"/>
        <gmr:ColInfo No="9" Unit="48" MarginA="2" MarginB="2" HardSize="1"/>
        <gmr:ColInfo No="10" Unit="48" MarginA="2" MarginB="2" Count="6"/>
      </gmr:Cols>
      <gmr:Rows DefaultSizePts="12.8">
        <gmr:RowInfo No="0" Unit="18.75" MarginA="0" MarginB="0" Count="2"/>
        <gmr:RowInfo No="2" Unit="14.25" MarginA="0" MarginB="0"/>
        <gmr:RowInfo No="3" Unit="12.8" MarginA="0" MarginB="0"/>
        <gmr:RowInfo No="4" Unit="12.75" MarginA="0" MarginB="0"/>
        <gmr:RowInfo No="5" Unit="12.8" MarginA="0" MarginB="0" Count="2"/>
        <gmr:RowInfo No="7" Unit="12.75" MarginA="0" MarginB="0"/>
        <gmr:RowInfo No="8" Unit="14.2" MarginA="0" MarginB="0"/>
        <gmr:RowInfo No="9" Unit="14.25" MarginA="0" MarginB="0" Count="5"/>
        <gmr:RowInfo No="14" Unit="12.75" MarginA="0" MarginB="0" Count="2"/>
        <gmr:RowInfo No="16" Unit="14.25" MarginA="0" MarginB="0" Count="4"/>
        <gmr:RowInfo No="20" Unit="12.75" MarginA="0" MarginB="0" Count="2"/>
        <gmr:RowInfo No="22" Unit="14.25" MarginA="0" MarginB="0" Count="4"/>
        <gmr:RowInfo No="26" Unit="12.75" MarginA="0" MarginB="0" Count="2"/>
        <gmr:RowInfo No="28" Unit="14.25" MarginA="0" MarginB="0" Count="4"/>
        <gmr:RowInfo No="32" Unit="12.8" MarginA="0" MarginB="0" Count="5"/>
        <gmr:RowInfo No="43" Unit="12.75" MarginA="0" MarginB="0" Count="4"/>
      </gmr:Rows>
      <gmr:Selections CursorCol="0" CursorRow="1">
        <gmr:Selection startCol="0" startRow="1" endCol="0" endRow="1"/>
      </gmr:Selections>
      <gmr:Cells>
        <gmr:Cell Col="0" Row="0" ValueType="60">Rajagopal and Bursell</gmr:Cell>
        <gmr:Cell Col="3" Row="0" ValueType="60">The Respiratory Metabolism of Resting Tsetse Flies</gmr:Cell>
        <gmr:Cell Col="2" Row="1" ValueType="60">J. Insect Physiology</gmr:Cell>
        <gmr:Cell Col="5" Row="1" ValueType="30">1966</gmr:Cell>
        <gmr:Cell Col="6" Row="1" ValueType="60">Vol 12</gmr:Cell>
        <gmr:Cell Col="7" Row="1" ValueType="60">p287</gmr:Cell>
        <gmr:Cell Col="8" Row="1" ValueType="60">---</gmr:Cell>
        <gmr:Cell Col="9" Row="1" ValueType="60">p297</gmr:Cell>
        <gmr:Cell Col="0" Row="2" ValueType="60">my comments are blue</gmr:Cell>
        <gmr:Cell Col="0" Row="5" ValueType="60" ValueFormat="@[italic=1:15:29]">Fat Content of G.m.orientalis at successive intervals</gmr:Cell>
        <gmr:Cell Col="0" Row="7" ValueType="60">(mg)</gmr:Cell>
        <gmr:Cell Col="0" Row="8" ValueType="60">Time</gmr:Cell>
        <gmr:Cell Col="1" Row="8" ValueType="60">1st Hunger Cycle</gmr:Cell>
        <gmr:Cell Col="3" Row="8" ValueType="60">4th Hunger Cycle</gmr:Cell>
        <gmr:Cell Col="0" Row="9" ValueType="60">(hours)</gmr:Cell>
        <gmr:Cell Col="1" Row="9" ValueType="60">Males</gmr:Cell>
        <gmr:Cell Col="2" Row="9" ValueType="60">Females</gmr:Cell>
        <gmr:Cell Col="3" Row="9" ValueType="60">Males</gmr:Cell>
        <gmr:Cell Col="0" Row="10" ValueType="30">0</gmr:Cell>
        <gmr:Cell Col="1" Row="10" ValueType="40">0.79</gmr:Cell>
        <gmr:Cell Col="2" Row="10" ValueType="40">0.96</gmr:Cell>
        <gmr:Cell Col="3" Row="10" ValueType="40">1.19</gmr:Cell>
        <gmr:Cell Col="0" Row="11" ValueType="30">24</gmr:Cell>
        <gmr:Cell Col="1" Row="11" ValueType="40">0.87</gmr:Cell>
        <gmr:Cell Col="2" Row="11" ValueType="40">1.1</gmr:Cell>
        <gmr:Cell Col="3" Row="11" ValueType="40">1.33</gmr:Cell>
        <gmr:Cell Col="0" Row="12" ValueType="30">48</gmr:Cell>
        <gmr:Cell Col="1" Row="12" ValueType="40">0.86</gmr:Cell>
        <gmr:Cell Col="2" Row="12" ValueType="40">1.06</gmr:Cell>
        <gmr:Cell Col="3" Row="12" ValueType="40">1.13</gmr:Cell>
        <gmr:Cell Col="0" Row="13" ValueType="30">72</gmr:Cell>
        <gmr:Cell Col="1" Row="13" ValueType="40">0.62</gmr:Cell>
        <gmr:Cell Col="2" Row="13" ValueType="40">0.84</gmr:Cell>
        <gmr:Cell Col="3" Row="13" ValueType="40">0.7</gmr:Cell>
        <gmr:Cell Col="0" Row="15" ValueType="60">Zeroed</gmr:Cell>
        <gmr:Cell Col="0" Row="16" ExprID="6">=A11</gmr:Cell>
        <gmr:Cell Col="1" Row="16">=B11-B$11</gmr:Cell>
        <gmr:Cell Col="2" Row="16">=C11-C$11</gmr:Cell>
        <gmr:Cell Col="3" Row="16">=D11-D$11</gmr:Cell>
        <gmr:Cell Col="0" Row="17" ExprID="6"/>
        <gmr:Cell Col="1" Row="17">=B12-B$11</gmr:Cell>
        <gmr:Cell Col="2" Row="17">=C12-C$11</gmr:Cell>
        <gmr:Cell Col="3" Row="17">=D12-D$11</gmr:Cell>
        <gmr:Cell Col="0" Row="18" ExprID="6"/>
        <gmr:Cell Col="1" Row="18">=B13-B$11</gmr:Cell>
        <gmr:Cell Col="2" Row="18">=C13-C$11</gmr:Cell>
        <gmr:Cell Col="3" Row="18">=D13-D$11</gmr:Cell>
        <gmr:Cell Col="0" Row="19" ExprID="6"/>
        <gmr:Cell Col="1" Row="19">=B14-B$11</gmr:Cell>
        <gmr:Cell Col="2" Row="19">=C14-C$11</gmr:Cell>
        <gmr:Cell Col="3" Row="19">=D14-D$11</gmr:Cell>
        <gmr:Cell Col="0" Row="21" ValueType="60">Proportioned on Fat</gmr:Cell>
        <gmr:Cell Col="0" Row="22" ExprID="6"/>
        <gmr:Cell Col="1" Row="22" ExprID="7">=B11/B$11</gmr:Cell>
        <gmr:Cell Col="2" Row="22" ExprID="7"/>
        <gmr:Cell Col="3" Row="22" ExprID="7"/>
        <gmr:Cell Col="0" Row="23" ExprID="6"/>
        <gmr:Cell Col="1" Row="23" ExprID="7"/>
        <gmr:Cell Col="2" Row="23" ExprID="7"/>
        <gmr:Cell Col="3" Row="23" ExprID="7"/>
        <gmr:Cell Col="0" Row="24" ExprID="6"/>
        <gmr:Cell Col="1" Row="24" ExprID="7"/>
        <gmr:Cell Col="2" Row="24" ExprID="7"/>
        <gmr:Cell Col="3" Row="24" ExprID="7"/>
        <gmr:Cell Col="0" Row="25" ExprID="6"/>
        <gmr:Cell Col="1" Row="25" ExprID="7"/>
        <gmr:Cell Col="2" Row="25" ExprID="7"/>
        <gmr:Cell Col="3" Row="25" ExprID="7"/>
        <gmr:Cell Col="0" Row="27" ValueType="60">Proportioned on RDW</gmr:Cell>
        <gmr:Cell Col="0" Row="28" ExprID="6"/>
        <gmr:Cell Col="1" Row="28" ExprID="8">=B11/4</gmr:Cell>
        <gmr:Cell Col="2" Row="28" ExprID="9">=C11/5.5</gmr:Cell>
        <gmr:Cell Col="3" Row="28" ExprID="10">=D11/7</gmr:Cell>
        <gmr:Cell Col="0" Row="29" ExprID="6"/>
        <gmr:Cell Col="1" Row="29" ExprID="8"/>
        <gmr:Cell Col="2" Row="29" ExprID="9"/>
        <gmr:Cell Col="3" Row="29" ExprID="10"/>
        <gmr:Cell Col="0" Row="30" ExprID="6"/>
        <gmr:Cell Col="1" Row="30" ExprID="8"/>
        <gmr:Cell Col="2" Row="30" ExprID="9"/>
        <gmr:Cell Col="3" Row="30" ExprID="10"/>
        <gmr:Cell Col="0" Row="31" ExprID="6"/>
        <gmr:Cell Col="1" Row="31" ExprID="8"/>
        <gmr:Cell Col="2" Row="31" ExprID="9"/>
        <gmr:Cell Col="3" Row="31" ExprID="10"/>
      </gmr:Cells>
      <gmr:MergedRegions>
        <gmr:Merge>A28:E28</gmr:Merge>
        <gmr:Merge>A22:E22</gmr:Merge>
        <gmr:Merge>A16:E16</gmr:Merge>
        <gmr:Merge>B9:C9</gmr:Merge>
        <gmr:Merge>D9:E9</gmr:Merge>
        <gmr:Merge>A8:E8</gmr:Merge>
        <gmr:Merge>A7:E7</gmr:Merge>
        <gmr:Merge>A6:E6</gmr:Merge>
        <gmr:Merge>D1:I1</gmr:Merge>
      </gmr:MergedRegions>
      <gmr:SheetLayout TopLeft="A1"/>
      <gmr:Solver ProblemType="1" Inputs="" MaxTime="0" MaxIter="0" NonNeg="1" Discr="0" AutoScale="0" ShowIter="0" AnswerR="0" SensitivityR="0" LimitsR="0" PerformR="0" ProgramR="0"/>
    </gmr:Sheet>
    <gmr:Sheet DisplayFormulas="0" HideZero="0" HideGrid="0" HideColHeader="0" HideRowHeader="0" DisplayOutlines="1" OutlineSymbolsBelow="1" OutlineSymbolsRight="1" TabColor="0:FFFF:0" TabTextColor="0:0:0">
      <gmr:Name>Cmelik, 1969</gmr:Name>
      <gmr:MaxCol>18</gmr:MaxCol>
      <gmr:MaxRow>33</gmr:MaxRow>
      <gmr:Zoom>1</gmr:Zoom>
      <gmr:PrintInformation>
        <gmr:Margins>
          <gmr:top Points="85" PrefUnit="cm"/>
          <gmr:bottom Points="85" PrefUnit="cm"/>
          <gmr:left Points="11.3" PrefUnit="Pt"/>
          <gmr:right Points="11.3" PrefUnit="Pt"/>
          <gmr:header Points="11.3" PrefUnit="Pt"/>
          <gmr:footer Points="11.3" PrefUnit="Pt"/>
        </gmr:Margins>
        <gmr:Scale type="percentage" percentage="100"/>
        <gmr:vcenter value="1"/>
        <gmr:hcenter value="1"/>
        <gmr:grid value="0"/>
        <gmr:even_if_only_styles value="0"/>
        <gmr:monochrome value="0"/>
        <gmr:draft value="0"/>
        <gmr:titles value="0"/>
        <gmr:order>r_then_d</gmr:order>
        <gmr:orientation>landscape</gmr:orientation>
        <gmr:Header Left="" Middle="&amp;[TAB]" Right=""/>
        <gmr:Footer Left="" Middle="Page &amp;[PAGE]" Right=""/>
        <gmr:paper>A4</gmr:paper>
      </gmr:PrintInformation>
      <gmr:Styles>
        <gmr:StyleRegion startCol="2" startRow="10" endCol="2" endRow="28">
          <gmr:Style HAlign="1" VAlign="2" WrapText="0" ShrinkToFit="0" Rotation="0" Shade="0" Indent="0" Locked="1" Hidden="0" Fore="FFFF:0:0" Back="FFFF:FFFF:FFFF" PatternColor="0:0:0" Format="General">
            <gmr:Font Unit="9" Bold="0" Italic="0" Underline="0" StrikeThrough="0">Helvetica</gmr:Font>
            <gmr:StyleBorder>
              <gmr:Top Style="1" Color="0:0:0"/>
              <gmr:Bottom Style="0"/>
              <gmr:Left Style="5" Color="0:0:0"/>
              <gmr:Right Style="5" Color="0:0:0"/>
              <gmr:Diagonal Style="0"/>
              <gmr:Rev-Diagonal Style="0"/>
            </gmr:StyleBorder>
          </gmr:Style>
        </gmr:StyleRegion>
        <gmr:StyleRegion startCol="0" startRow="10" endCol="0" endRow="28">
          <gmr:Style HAlign="1" VAlign="2" WrapText="0" ShrinkToFit="0" Rotation="0" Shade="0" Indent="0" Locked="1" Hidden="0" Fore="0:0:0" Back="FFFF:FFFF:FFFF" PatternColor="0:0:0" Format="General">
            <gmr:Font Unit="9" Bold="1" Italic="0" Underline="0" StrikeThrough="0">Helvetica</gmr:Font>
            <gmr:StyleBorder>
              <gmr:Top Style="1" Color="0:0:0"/>
              <gmr:Bottom Style="0"/>
              <gmr:Left Style="5" Color="0:0:0"/>
              <gmr:Right Style="0"/>
              <gmr:Diagonal Style="0"/>
              <gmr:Rev-Diagonal Style="0"/>
            </gmr:StyleBorder>
          </gmr:Style>
        </gmr:StyleRegion>
        <gmr:StyleRegion startCol="24" startRow="3" endCol="239" endRow="255">
          <gmr:Style HAlign="1" VAlign="2" WrapText="0" ShrinkToFit="0" Rotation="0" Shade="0" Indent="0" Locked="1" Hidden="0" Fore="0:0:0" Back="FFFF:FFFF:FFFF" PatternColor="0:0:0" Format="General">
            <gmr:Font Unit="9" Bold="0" Italic="0" Underline="0" StrikeThrough="0">Helvetica</gmr:Font>
            <gmr:StyleBorder>
              <gmr:Top Style="0"/>
              <gmr:Bottom Style="0"/>
              <gmr:Left Style="0"/>
              <gmr:Right Style="0"/>
              <gmr:Diagonal Style="0"/>
              <gmr:Rev-Diagonal Style="0"/>
            </gmr:StyleBorder>
          </gmr:Style>
        </gmr:StyleRegion>
        <gmr:StyleRegion startCol="12" startRow="10" endCol="12" endRow="12">
          <gmr:Style HAlign="1" VAlign="2" WrapText="0" ShrinkToFit="0" Rotation="0" Shade="0" Indent="0" Locked="1" Hidden="0" Fore="0:0:0" Back="FFFF:FFFF:FFFF" PatternColor="0:0:0" Format="General">
            <gmr:Font Unit="9" Bold="0" Italic="0" Underline="0" StrikeThrough="0">Helvetica</gmr:Font>
            <gmr:StyleBorder>
              <gmr:Top Style="0"/>
              <gmr:Bottom Style="0"/>
              <gmr:Left Style="0"/>
              <gmr:Right Style="0"/>
              <gmr:Diagonal Style="0"/>
              <gmr:Rev-Diagonal Style="0"/>
            </gmr:StyleBorder>
          </gmr:Style>
        </gmr:StyleRegion>
        <gmr:StyleRegion startCol="11" startRow="5" endCol="11" endRow="12">
          <gmr:Style HAlign="1" VAlign="2" WrapText="0" ShrinkToFit="0" Rotation="0" Shade="0" Indent="0" Locked="1" Hidden="0" Fore="0:0:0" Back="FFFF:FFFF:FFFF" PatternColor="0:0:0" Format="General">
            <gmr:Font Unit="9" Bold="0" Italic="0" Underline="0" StrikeThrough="0">Helvetica</gmr:Font>
            <gmr:StyleBorder>
              <gmr:Top Style="0"/>
              <gmr:Bottom Style="0"/>
              <gmr:Left Style="0"/>
              <gmr:Right Style="0"/>
              <gmr:Diagonal Style="0"/>
              <gmr:Rev-Diagonal Style="0"/>
            </gmr:StyleBorder>
          </gmr:Style>
        </gmr:StyleRegion>
        <gmr:StyleRegion startCol="13" startRow="5" endCol="15" endRow="47">
          <gmr:Style HAlign="1" VAlign="2" WrapText="0" ShrinkToFit="0" Rotation="0" Shade="0" Indent="0" Locked="1" Hidden="0" Fore="0:0:0" Back="FFFF:FFFF:FFFF" PatternColor="0:0:0" Format="General">
            <gmr:Font Unit="9" Bold="0" Italic="0" Underline="0" StrikeThrough="0">Helvetica</gmr:Font>
            <gmr:StyleBorder>
              <gmr:Top Style="0"/>
              <gmr:Bottom Style="0"/>
              <gmr:Left Style="0"/>
              <gmr:Right Style="0"/>
              <gmr:Diagonal Style="0"/>
              <gmr:Rev-Diagonal Style="0"/>
            </gmr:StyleBorder>
          </gmr:Style>
        </gmr:StyleRegion>
        <gmr:StyleRegion startCol="4" startRow="5" endCol="8" endRow="5">
          <gmr:Style HAlign="1" VAlign="2" WrapText="0" ShrinkToFit="0" Rotation="0" Shade="0" Indent="0" Locked="1" Hidden="0" Fore="0:0:0" Back="FFFF:FFFF:FFFF" PatternColor="0:0:0" Format="General">
            <gmr:Font Unit="9" Bold="0" Italic="0" Underline="0" StrikeThrough="0">Helvetica</gmr:Font>
            <gmr:StyleBorder>
              <gmr:Top Style="0"/>
              <gmr:Bottom Style="0"/>
              <gmr:Left Style="0"/>
              <gmr:Right Style="0"/>
              <gmr:Diagonal Style="0"/>
              <gmr:Rev-Diagonal Style="0"/>
            </gmr:StyleBorder>
          </gmr:Style>
        </gmr:StyleRegion>
        <gmr:StyleRegion startCol="11" startRow="14" endCol="12" endRow="47">
          <gmr:Style HAlign="1" VAlign="2" WrapText="0" ShrinkToFit="0" Rotation="0" Shade="0" Indent="0" Locked="1" Hidden="0" Fore="0:0:0" Back="FFFF:FFFF:FFFF" PatternColor="0:0:0" Format="General">
            <gmr:Font Unit="9" Bold="0" Italic="0" Underline="0" StrikeThrough="0">Helvetica</gmr:Font>
            <gmr:StyleBorder>
              <gmr:Top Style="0"/>
              <gmr:Bottom Style="0"/>
              <gmr:Left Style="0"/>
              <gmr:Right Style="0"/>
              <gmr:Diagonal Style="0"/>
              <gmr:Rev-Diagonal Style="0"/>
            </gmr:StyleBorder>
          </gmr:Style>
        </gmr:StyleRegion>
        <gmr:StyleRegion startCol="10" startRow="5" endCol="10" endRow="47">
          <gmr:Style HAlign="1" VAlign="2" WrapText="0" ShrinkToFit="0" Rotation="0" Shade="0" Indent="0" Locked="1" Hidden="0" Fore="0:0:0" Back="FFFF:FFFF:FFFF" PatternColor="0:0:0" Format="General">
            <gmr:Font Unit="9" Bold="0" Italic="0" Underline="0" StrikeThrough="0">Helvetica</gmr:Font>
            <gmr:StyleBorder>
              <gmr:Top Style="0"/>
              <gmr:Bottom Style="0"/>
              <gmr:Left Style="0"/>
              <gmr:Right Style="0"/>
              <gmr:Diagonal Style="0"/>
              <gmr:Rev-Diagonal Style="0"/>
            </gmr:StyleBorder>
          </gmr:Style>
        </gmr:StyleRegion>
        <gmr:StyleRegion startCol="9" startRow="1" endCol="9" endRow="47">
          <gmr:Style HAlign="1" VAlign="2" WrapText="0" ShrinkToFit="0" Rotation="0" Shade="0" Indent="0" Locked="1" Hidden="0" Fore="0:0:0" Back="FFFF:FFFF:FFFF" PatternColor="0:0:0" Format="General">
            <gmr:Font Unit="9" Bold="0" Italic="0" Underline="0" StrikeThrough="0">Helvetica</gmr:Font>
            <gmr:StyleBorder>
              <gmr:Top Style="0"/>
              <gmr:Bottom Style="0"/>
              <gmr:Left Style="0"/>
              <gmr:Right Style="0"/>
              <gmr:Diagonal Style="0"/>
              <gmr:Rev-Diagonal Style="0"/>
            </gmr:StyleBorder>
          </gmr:Style>
        </gmr:StyleRegion>
        <gmr:StyleRegion startCol="8" startRow="30" endCol="8" endRow="47">
          <gmr:Style HAlign="1" VAlign="2" WrapText="0" ShrinkToFit="0" Rotation="0" Shade="0" Indent="0" Locked="1" Hidden="0" Fore="0:0:0" Back="FFFF:FFFF:FFFF" PatternColor="0:0:0" Format="General">
            <gmr:Font Unit="9" Bold="0" Italic="0" Underline="0" StrikeThrough="0">Helvetica</gmr:Font>
            <gmr:StyleBorder>
              <gmr:Top Style="0"/>
              <gmr:Bottom Style="0"/>
              <gmr:Left Style="0"/>
              <gmr:Right Style="0"/>
              <gmr:Diagonal Style="0"/>
              <gmr:Rev-Diagonal Style="0"/>
            </gmr:StyleBorder>
          </gmr:Style>
        </gmr:StyleRegion>
        <gmr:StyleRegion startCol="1" startRow="3" endCol="2" endRow="5">
          <gmr:Style HAlign="1" VAlign="2" WrapText="0" ShrinkToFit="0" Rotation="0" Shade="0" Indent="0" Locked="1" Hidden="0" Fore="0:0:0" Back="FFFF:FFFF:FFFF" PatternColor="0:0:0" Format="General">
            <gmr:Font Unit="9" Bold="0" Italic="0" Underline="0" StrikeThrough="0">Helvetica</gmr:Font>
            <gmr:StyleBorder>
              <gmr:Top Style="0"/>
              <gmr:Bottom Style="0"/>
              <gmr:Left Style="0"/>
              <gmr:Right Style="0"/>
              <gmr:Diagonal Style="0"/>
              <gmr:Rev-Diagonal Style="0"/>
            </gmr:StyleBorder>
          </gmr:Style>
        </gmr:StyleRegion>
        <gmr:StyleRegion startCol="0" startRow="2" endCol="0" endRow="5">
          <gmr:Style HAlign="1" VAlign="2" WrapText="0" ShrinkToFit="0" Rotation="0" Shade="0" Indent="0" Locked="1" Hidden="0" Fore="0:0:0" Back="FFFF:FFFF:FFFF" PatternColor="0:0:0" Format="General">
            <gmr:Font Unit="9" Bold="0" Italic="0" Underline="0" StrikeThrough="0">Helvetica</gmr:Font>
            <gmr:StyleBorder>
              <gmr:Top Style="0"/>
              <gmr:Bottom Style="0"/>
              <gmr:Left Style="0"/>
              <gmr:Right Style="0"/>
              <gmr:Diagonal Style="0"/>
              <gmr:Rev-Diagonal Style="0"/>
            </gmr:StyleBorder>
          </gmr:Style>
        </gmr:StyleRegion>
        <gmr:StyleRegion startCol="3" startRow="3" endCol="3" endRow="47">
          <gmr:Style HAlign="1" VAlign="2" WrapText="0" ShrinkToFit="0" Rotation="0" Shade="0" Indent="0" Locked="1" Hidden="0" Fore="0:0:0" Back="FFFF:FFFF:FFFF" PatternColor="0:0:0" Format="General">
            <gmr:Font Unit="9" Bold="0" Italic="0" Underline="0" StrikeThrough="0">Helvetica</gmr:Font>
            <gmr:StyleBorder>
              <gmr:Top Style="0"/>
              <gmr:Bottom Style="0"/>
              <gmr:Left Style="0"/>
              <gmr:Right Style="0"/>
              <gmr:Diagonal Style="0"/>
              <gmr:Rev-Diagonal Style="0"/>
            </gmr:StyleBorder>
          </gmr:Style>
        </gmr:StyleRegion>
        <gmr:StyleRegion startCol="17" startRow="0" endCol="19" endRow="3">
          <gmr:Style HAlign="1" VAlign="2" WrapText="0" ShrinkToFit="0" Rotation="0" Shade="0" Indent="0" Locked="1" Hidden="0" Fore="0:0:0" Back="FFFF:FFFF:FFFF" PatternColor="0:0:0" Format="General">
            <gmr:Font Unit="9" Bold="0" Italic="0" Underline="0" StrikeThrough="0">Helvetica</gmr:Font>
            <gmr:StyleBorder>
              <gmr:Top Style="0"/>
              <gmr:Bottom Style="0"/>
              <gmr:Left Style="0"/>
              <gmr:Right Style="0"/>
              <gmr:Diagonal Style="0"/>
              <gmr:Rev-Diagonal Style="0"/>
            </gmr:StyleBorder>
          </gmr:Style>
        </gmr:StyleRegion>
        <gmr:StyleRegion startCol="0" startRow="30" endCol="2" endRow="47">
          <gmr:Style HAlign="1" VAlign="2" WrapText="0" ShrinkToFit="0" Rotation="0" Shade="0" Indent="0" Locked="1" Hidden="0" Fore="0:0:0" Back="FFFF:FFFF:FFFF" PatternColor="0:0:0" Format="General">
            <gmr:Font Unit="9" Bold="0" Italic="0" Underline="0" StrikeThrough="0">Helvetica</gmr:Font>
            <gmr:StyleBorder>
              <gmr:Top Style="0"/>
              <gmr:Bottom Style="0"/>
              <gmr:Left Style="0"/>
              <gmr:Right Style="0"/>
              <gmr:Diagonal Style="0"/>
              <gmr:Rev-Diagonal Style="0"/>
            </gmr:StyleBorder>
          </gmr:Style>
        </gmr:StyleRegion>
        <gmr:StyleRegion startCol="10" startRow="3" endCol="16" endRow="3">
          <gmr:Style HAlign="1" VAlign="2" WrapText="0" ShrinkToFit="0" Rotation="0" Shade="0" Indent="0" Locked="1" Hidden="0" Fore="0:0:0" Back="FFFF:FFFF:FFFF" PatternColor="0:0:0" Format="General">
            <gmr:Font Unit="9" Bold="0" Italic="0" Underline="0" StrikeThrough="0">Helvetica</gmr:Font>
            <gmr:StyleBorder>
              <gmr:Top Style="0"/>
              <gmr:Bottom Style="0"/>
              <gmr:Left Style="0"/>
              <gmr:Right Style="0"/>
              <gmr:Diagonal Style="0"/>
              <gmr:Rev-Diagonal Style="0"/>
            </gmr:StyleBorder>
          </gmr:Style>
        </gmr:StyleRegion>
        <gmr:StyleRegion startCol="5" startRow="3" endCol="8" endRow="3">
          <gmr:Style HAlign="1" VAlign="2" WrapText="0" ShrinkToFit="0" Rotation="0" Shade="0" Indent="0" Locked="1" Hidden="0" Fore="0:0:0" Back="FFFF:FFFF:FFFF" PatternColor="0:0:0" Format="General">
            <gmr:Font Unit="9" Bold="0" Italic="0" Underline="0" StrikeThrough="0">Helvetica</gmr:Font>
            <gmr:StyleBorder>
              <gmr:Top Style="0"/>
              <gmr:Bottom Style="0"/>
              <gmr:Left Style="0"/>
              <gmr:Right Style="0"/>
              <gmr:Diagonal Style="0"/>
              <gmr:Rev-Diagonal Style="0"/>
            </gmr:StyleBorder>
          </gmr:Style>
        </gmr:StyleRegion>
        <gmr:StyleRegion startCol="4" startRow="2" endCol="4" endRow="3">
          <gmr:Style HAlign="1" VAlign="2" WrapText="0" ShrinkToFit="0" Rotation="0" Shade="0" Indent="0" Locked="1" Hidden="0" Fore="0:0:0" Back="FFFF:FFFF:FFFF" PatternColor="0:0:0" Format="General">
            <gmr:Font Unit="9" Bold="0" Italic="0" Underline="0" StrikeThrough="0">Helvetica</gmr:Font>
            <gmr:StyleBorder>
              <gmr:Top Style="0"/>
              <gmr:Bottom Style="0"/>
              <gmr:Left Style="0"/>
              <gmr:Right Style="0"/>
              <gmr:Diagonal Style="0"/>
              <gmr:Rev-Diagonal Style="0"/>
            </gmr:StyleBorder>
          </gmr:Style>
        </gmr:StyleRegion>
        <gmr:StyleRegion startCol="4" startRow="30" endCol="7" endRow="31">
          <gmr:Style HAlign="1" VAlign="2" WrapText="0" ShrinkToFit="0" Rotation="0" Shade="0" Indent="0" Locked="1" Hidden="0" Fore="0:0:0" Back="FFFF:FFFF:FFFF" PatternColor="0:0:0" Format="General">
            <gmr:Font Unit="9" Bold="0" Italic="0" Underline="0" StrikeThrough="0">Helvetica</gmr:Font>
            <gmr:StyleBorder>
              <gmr:Top Style="0"/>
              <gmr:Bottom Style="0"/>
              <gmr:Left Style="0"/>
              <gmr:Right Style="0"/>
              <gmr:Diagonal Style="0"/>
              <gmr:Rev-Diagonal Style="0"/>
            </gmr:StyleBorder>
          </gmr:Style>
        </gmr:StyleRegion>
        <gmr:StyleRegion startCol="252" startRow="0" endCol="255" endRow="65535">
          <gmr:Style HAlign="1" VAlign="2" WrapText="0" ShrinkToFit="0" Rotation="0" Shade="0" Indent="0" Locked="1" Hidden="0" Fore="0:0:0" Back="FFFF:FFFF:FFFF" PatternColor="0:0:0" Format="General">
            <gmr:Font Unit="10" Bold="0" Italic="0" Underline="0" StrikeThrough="0">Bitstream Vera Sans</gmr:Font>
            <gmr:StyleBorder>
              <gmr:Top Style="0"/>
              <gmr:Bottom Style="0"/>
              <gmr:Left Style="0"/>
              <gmr:Right Style="0"/>
              <gmr:Diagonal Style="0"/>
              <gmr:Rev-Diagonal Style="0"/>
            </gmr:StyleBorder>
          </gmr:Style>
        </gmr:StyleRegion>
        <gmr:StyleRegion startCol="23" startRow="3" endCol="23" endRow="15">
          <gmr:Style HAlign="1" VAlign="2" WrapText="0" ShrinkToFit="0" Rotation="0" Shade="0" Indent="0" Locked="1" Hidden="0" Fore="0:0:0" Back="FFFF:FFFF:FFFF" PatternColor="0:0:0" Format="General">
            <gmr:Font Unit="9" Bold="0" Italic="0" Underline="0" StrikeThrough="0">Helvetica</gmr:Font>
            <gmr:StyleBorder>
              <gmr:Top Style="0"/>
              <gmr:Bottom Style="0"/>
              <gmr:Left Style="0"/>
              <gmr:Right Style="0"/>
              <gmr:Diagonal Style="0"/>
              <gmr:Rev-Diagonal Style="0"/>
            </gmr:StyleBorder>
          </gmr:Style>
        </gmr:StyleRegion>
        <gmr:StyleRegion startCol="20" startRow="0" endCol="22" endRow="15">
          <gmr:Style HAlign="1" VAlign="2" WrapText="0" ShrinkToFit="0" Rotation="0" Shade="0" Indent="0" Locked="1" Hidden="0" Fore="0:0:0" Back="FFFF:FFFF:FFFF" PatternColor="0:0:0" Format="General">
            <gmr:Font Unit="9" Bold="0" Italic="0" Underline="0" StrikeThrough="0">Helvetica</gmr:Font>
            <gmr:StyleBorder>
              <gmr:Top Style="0"/>
              <gmr:Bottom Style="0"/>
              <gmr:Left Style="0"/>
              <gmr:Right Style="0"/>
              <gmr:Diagonal Style="0"/>
              <gmr:Rev-Diagonal Style="0"/>
            </gmr:StyleBorder>
          </gmr:Style>
        </gmr:StyleRegion>
        <gmr:StyleRegion startCol="248" startRow="65520" endCol="251" endRow="65535">
          <gmr:Style HAlign="1" VAlign="2" WrapText="0" ShrinkToFit="0" Rotation="0" Shade="0" Indent="0" Locked="1" Hidden="0" Fore="0:0:0" Back="FFFF:FFFF:FFFF" PatternColor="0:0:0" Format="General">
            <gmr:Font Unit="10" Bold="0" Italic="0" Underline="0" StrikeThrough="0">Bitstream Vera Sans</gmr:Font>
            <gmr:StyleBorder>
              <gmr:Top Style="0"/>
              <gmr:Bottom Style="0"/>
              <gmr:Left Style="0"/>
              <gmr:Right Style="0"/>
              <gmr:Diagonal Style="0"/>
              <gmr:Rev-Diagonal Style="0"/>
            </gmr:StyleBorder>
          </gmr:Style>
        </gmr:StyleRegion>
        <gmr:StyleRegion startCol="16" startRow="5" endCol="19" endRow="15">
          <gmr:Style HAlign="1" VAlign="2" WrapText="0" ShrinkToFit="0" Rotation="0" Shade="0" Indent="0" Locked="1" Hidden="0" Fore="0:0:0" Back="FFFF:FFFF:FFFF" PatternColor="0:0:0" Format="General">
            <gmr:Font Unit="9" Bold="0" Italic="0" Underline="0" StrikeThrough="0">Helvetica</gmr:Font>
            <gmr:StyleBorder>
              <gmr:Top Style="0"/>
              <gmr:Bottom Style="0"/>
              <gmr:Left Style="0"/>
              <gmr:Right Style="0"/>
              <gmr:Diagonal Style="0"/>
              <gmr:Rev-Diagonal Style="0"/>
            </gmr:StyleBorder>
          </gmr:Style>
        </gmr:StyleRegion>
        <gmr:StyleRegion startCol="23" startRow="2" endCol="249" endRow="2">
          <gmr:Style HAlign="1" VAlign="2" WrapText="0" ShrinkToFit="0" Rotation="0" Shade="0" Indent="0" Locked="1" Hidden="0" Fore="0:0:0" Back="FFFF:FFFF:FFFF" PatternColor="0:0:0" Format="General">
            <gmr:Font Unit="12" Bold="1" Italic="0" Underline="0" StrikeThrough="0">Helvetica</gmr:Font>
            <gmr:StyleBorder>
              <gmr:Top Style="0"/>
              <gmr:Bottom Style="0"/>
              <gmr:Left Style="0"/>
              <gmr:Right Style="0"/>
              <gmr:Diagonal Style="0"/>
              <gmr:Rev-Diagonal Style="0"/>
            </gmr:StyleBorder>
          </gmr:Style>
        </gmr:StyleRegion>
        <gmr:StyleRegion startCol="11" startRow="0" endCol="16" endRow="1">
          <gmr:Style HAlign="1" VAlign="2" WrapText="0" ShrinkToFit="0" Rotation="0" Shade="0" Indent="0" Locked="1" Hidden="0" Fore="0:0:0" Back="FFFF:FFFF:FFFF" PatternColor="0:0:0" Format="General">
            <gmr:Font Unit="9" Bold="0" Italic="0" Underline="0" StrikeThrough="0">Helvetica</gmr:Font>
            <gmr:StyleBorder>
              <gmr:Top Style="0"/>
              <gmr:Bottom Style="0"/>
              <gmr:Left Style="0"/>
              <gmr:Right Style="0"/>
              <gmr:Diagonal Style="0"/>
              <gmr:Rev-Diagonal Style="0"/>
            </gmr:StyleBorder>
          </gmr:Style>
        </gmr:StyleRegion>
        <gmr:StyleRegion startCol="0" startRow="65506" endCol="247" endRow="65535">
          <gmr:Style HAlign="1" VAlign="2" WrapText="0" ShrinkToFit="0" Rotation="0" Shade="0" Indent="0" Locked="1" Hidden="0" Fore="0:0:0" Back="FFFF:FFFF:FFFF" PatternColor="0:0:0" Format="General">
            <gmr:Font Unit="10" Bold="0" Italic="0" Underline="0" StrikeThrough="0">Bitstream Vera Sans</gmr:Font>
            <gmr:StyleBorder>
              <gmr:Top Style="0"/>
              <gmr:Bottom Style="0"/>
              <gmr:Left Style="0"/>
              <gmr:Right Style="0"/>
              <gmr:Diagonal Style="0"/>
              <gmr:Rev-Diagonal Style="0"/>
            </gmr:StyleBorder>
          </gmr:Style>
        </gmr:StyleRegion>
        <gmr:StyleRegion startCol="12" startRow="5" endCol="12" endRow="8">
          <gmr:Style HAlign="1" VAlign="2" WrapText="0" ShrinkToFit="0" Rotation="0" Shade="0" Indent="0" Locked="1" Hidden="0" Fore="0:0:0" Back="FFFF:FFFF:FFFF" PatternColor="0:0:0" Format="General">
            <gmr:Font Unit="9" Bold="0" Italic="0" Underline="0" StrikeThrough="0">Helvetica</gmr:Font>
            <gmr:StyleBorder>
              <gmr:Top Style="0"/>
              <gmr:Bottom Style="0"/>
              <gmr:Left Style="0"/>
              <gmr:Right Style="0"/>
              <gmr:Diagonal Style="0"/>
              <gmr:Rev-Diagonal Style="0"/>
            </gmr:StyleBorder>
          </gmr:Style>
        </gmr:StyleRegion>
        <gmr:StyleRegion startCol="16" startRow="16" endCol="23" endRow="255">
          <gmr:Style HAlign="1" VAlign="2" WrapText="0" ShrinkToFit="0" Rotation="0" Shade="0" Indent="0" Locked="1" Hidden="0" Fore="0:0:0" Back="FFFF:FFFF:FFFF" PatternColor="0:0:0" Format="General">
            <gmr:Font Unit="9" Bold="0" Italic="0" Underline="0" StrikeThrough="0">Helvetica</gmr:Font>
            <gmr:StyleBorder>
              <gmr:Top Style="0"/>
              <gmr:Bottom Style="0"/>
              <gmr:Left Style="0"/>
              <gmr:Right Style="0"/>
              <gmr:Diagonal Style="0"/>
              <gmr:Rev-Diagonal Style="0"/>
            </gmr:StyleBorder>
          </gmr:Style>
        </gmr:StyleRegion>
        <gmr:StyleRegion startCol="10" startRow="0" endCol="10" endRow="1">
          <gmr:Style HAlign="1" VAlign="2" WrapText="0" ShrinkToFit="0" Rotation="0" Shade="0" Indent="0" Locked="1" Hidden="0" Fore="0:0:0" Back="FFFF:FFFF:FFFF" PatternColor="0:0:0" Format="0.0000">
            <gmr:Font Unit="9" Bold="0" Italic="0" Underline="0" StrikeThrough="0">Helvetica</gmr:Font>
            <gmr:StyleBorder>
              <gmr:Top Style="0"/>
              <gmr:Bottom Style="0"/>
              <gmr:Left Style="0"/>
              <gmr:Right Style="0"/>
              <gmr:Diagonal Style="0"/>
              <gmr:Rev-Diagonal Style="0"/>
            </gmr:StyleBorder>
          </gmr:Style>
        </gmr:StyleRegion>
        <gmr:StyleRegion startCol="8" startRow="0" endCol="8" endRow="1">
          <gmr:Style HAlign="1" VAlign="2" WrapText="0" ShrinkToFit="0" Rotation="0" Shade="0" Indent="0" Locked="1" Hidden="0" Fore="0:0:0" Back="FFFF:FFFF:FFFF" PatternColor="0:0:0" Format="0.0000">
            <gmr:Font Unit="9" Bold="0" Italic="0" Underline="0" StrikeThrough="0">Helvetica</gmr:Font>
            <gmr:StyleBorder>
              <gmr:Top Style="0"/>
              <gmr:Bottom Style="0"/>
              <gmr:Left Style="0"/>
              <gmr:Right Style="0"/>
              <gmr:Diagonal Style="0"/>
              <gmr:Rev-Diagonal Style="0"/>
            </gmr:StyleBorder>
          </gmr:Style>
        </gmr:StyleRegion>
        <gmr:StyleRegion startCol="7" startRow="1" endCol="7" endRow="1">
          <gmr:Style HAlign="1" VAlign="2" WrapText="0" ShrinkToFit="0" Rotation="0" Shade="0" Indent="0" Locked="1" Hidden="0" Fore="0:0:0" Back="FFFF:FFFF:FFFF" PatternColor="0:0:0" Format="0.0000">
            <gmr:Font Unit="9" Bold="0" Italic="0" Underline="0" StrikeThrough="0">Helvetica</gmr:Font>
            <gmr:StyleBorder>
              <gmr:Top Style="0"/>
              <gmr:Bottom Style="0"/>
              <gmr:Left Style="0"/>
              <gmr:Right Style="0"/>
              <gmr:Diagonal Style="0"/>
              <gmr:Rev-Diagonal Style="0"/>
            </gmr:StyleBorder>
          </gmr:Style>
        </gmr:StyleRegion>
        <gmr:StyleRegion startCol="8" startRow="8" endCol="8" endRow="8">
          <gmr:Style HAlign="8" VAlign="2" WrapText="0" ShrinkToFit="0" Rotation="0" Shade="1" Indent="0" Locked="1" Hidden="0" Fore="0:0:0" Back="F0F0:F0F0:F0F0" PatternColor="0:0:0" Format="General">
            <gmr:Font Unit="9" Bold="1" Italic="0" Underline="0" StrikeThrough="0">Helvetica</gmr:Font>
            <gmr:StyleBorder>
              <gmr:Top Style="1" Color="0:0:0"/>
              <gmr:Bottom Style="0"/>
              <gmr:Left Style="1" Color="0:0:0"/>
              <gmr:Right Style="5" Color="0:0:0"/>
              <gmr:Diagonal Style="0"/>
              <gmr:Rev-Diagonal Style="0"/>
            </gmr:StyleBorder>
          </gmr:Style>
        </gmr:StyleRegion>
        <gmr:StyleRegion startCol="4" startRow="0" endCol="6" endRow="1">
          <gmr:Style HAlign="1" VAlign="2" WrapText="0" ShrinkToFit="0" Rotation="0" Shade="0" Indent="0" Locked="1" Hidden="0" Fore="0:0:0" Back="FFFF:FFFF:FFFF" PatternColor="0:0:0" Format="General">
            <gmr:Font Unit="12" Bold="1" Italic="0" Underline="0" StrikeThrough="0">Helvetica</gmr:Font>
            <gmr:StyleBorder>
              <gmr:Top Style="0"/>
              <gmr:Bottom Style="0"/>
              <gmr:Left Style="0"/>
              <gmr:Right Style="0"/>
              <gmr:Diagonal Style="0"/>
              <gmr:Rev-Diagonal Style="0"/>
            </gmr:StyleBorder>
          </gmr:Style>
        </gmr:StyleRegion>
        <gmr:StyleRegion startCol="7" startRow="8" endCol="7" endRow="8">
          <gmr:Style HAlign="8" VAlign="2" WrapText="0" ShrinkToFit="0" Rotation="0" Shade="1" Indent="0" Locked="1" Hidden="0" Fore="0:0:0" Back="F0F0:F0F0:F0F0" PatternColor="0:0:0" Format="General">
            <gmr:Font Unit="9" Bold="1" Italic="0" Underline="0" StrikeThrough="0">Helvetica</gmr:Font>
            <gmr:StyleBorder>
              <gmr:Top Style="1" Color="0:0:0"/>
              <gmr:Bottom Style="0"/>
              <gmr:Left Style="1" Color="0:0:0"/>
              <gmr:Right Style="0"/>
              <gmr:Diagonal Style="0"/>
              <gmr:Rev-Diagonal Style="0"/>
            </gmr:StyleBorder>
          </gmr:Style>
        </gmr:StyleRegion>
        <gmr:StyleRegion startCol="6" startRow="8" endCol="6" endRow="8">
          <gmr:Style HAlign="8" VAlign="2" WrapText="0" ShrinkToFit="0" Rotation="0" Shade="1" Indent="0" Locked="1" Hidden="0" Fore="0:0:0" Back="F0F0:F0F0:F0F0" PatternColor="0:0:0" Format="General">
            <gmr:Font Unit="9" Bold="1" Italic="0" Underline="0" StrikeThrough="0">Helvetica</gmr:Font>
            <gmr:StyleBorder>
              <gmr:Top Style="1" Color="0:0:0"/>
              <gmr:Bottom Style="0"/>
              <gmr:Left Style="1" Color="0:0:0"/>
              <gmr:Right Style="5" Color="0:0:0"/>
              <gmr:Diagonal Style="0"/>
              <gmr:Rev-Diagonal Style="0"/>
            </gmr:StyleBorder>
          </gmr:Style>
        </gmr:StyleRegion>
        <gmr:StyleRegion startCol="8" startRow="29" endCol="8" endRow="29">
          <gmr:Style HAlign="1" VAlign="2" WrapText="0" ShrinkToFit="0" Rotation="0" Shade="1" Indent="0" Locked="1" Hidden="0" Fore="0:0:0" Back="F0F0:F0F0:F0F0" PatternColor="0:0:0" Format="0.00">
            <gmr:Font Unit="9" Bold="0" Italic="0" Underline="0" StrikeThrough="0">Helvetica</gmr:Font>
            <gmr:StyleBorder>
              <gmr:Top Style="0"/>
              <gmr:Bottom Style="5" Color="0:0:0"/>
              <gmr:Left Style="1" Color="0:0:0"/>
              <gmr:Right Style="5" Color="0:0:0"/>
              <gmr:Diagonal Style="0"/>
              <gmr:Rev-Diagonal Style="0"/>
            </gmr:StyleBorder>
          </gmr:Style>
        </gmr:StyleRegion>
        <gmr:StyleRegion startCol="5" startRow="8" endCol="5" endRow="8">
          <gmr:Style HAlign="8" VAlign="2" WrapText="0" ShrinkToFit="0" Rotation="0" Shade="1" Indent="0" Locked="1" Hidden="0" Fore="0:0:0" Back="F0F0:F0F0:F0F0" PatternColor="0:0:0" Format="General">
            <gmr:Font Unit="9" Bold="1" Italic="0" Underline="0" StrikeThrough="0">Helvetica</gmr:Font>
            <gmr:StyleBorder>
              <gmr:Top Style="1" Color="0:0:0"/>
              <gmr:Bottom Style="0"/>
              <gmr:Left Style="1" Color="0:0:0"/>
              <gmr:Right Style="0"/>
              <gmr:Diagonal Style="0"/>
              <gmr:Rev-Diagonal Style="0"/>
            </gmr:StyleBorder>
          </gmr:Style>
        </gmr:StyleRegion>
        <gmr:StyleRegion startCol="7" startRow="29" endCol="7" endRow="29">
          <gmr:Style HAlign="1" VAlign="2" WrapText="0" ShrinkToFit="0" Rotation="0" Shade="1" Indent="0" Locked="1" Hidden="0" Fore="0:0:0" Back="F0F0:F0F0:F0F0" PatternColor="0:0:0" Format="General">
            <gmr:Font Unit="9" Bold="0" Italic="0" Underline="0" StrikeThrough="0">Helvetica</gmr:Font>
            <gmr:StyleBorder>
              <gmr:Top Style="0"/>
              <gmr:Bottom Style="5" Color="0:0:0"/>
              <gmr:Left Style="1" Color="0:0:0"/>
              <gmr:Right Style="0"/>
              <gmr:Diagonal Style="0"/>
              <gmr:Rev-Diagonal Style="0"/>
            </gmr:StyleBorder>
          </gmr:Style>
        </gmr:StyleRegion>
        <gmr:StyleRegion startCol="4" startRow="8" endCol="4" endRow="8">
          <gmr:Style HAlign="8" VAlign="2" WrapText="0" ShrinkToFit="0" Rotation="0" Shade="1" Indent="0" Locked="1" Hidden="0" Fore="0:0:0" Back="F0F0:F0F0:F0F0" PatternColor="0:0:0" Format="General">
            <gmr:Font Unit="9" Bold="1" Italic="0" Underline="0" StrikeThrough="0">Helvetica</gmr:Font>
            <gmr:StyleBorder>
              <gmr:Top Style="1" Color="0:0:0"/>
              <gmr:Bottom Style="0"/>
              <gmr:Left Style="5" Color="0:0:0"/>
              <gmr:Right Style="0"/>
              <gmr:Diagonal Style="0"/>
              <gmr:Rev-Diagonal Style="0"/>
            </gmr:StyleBorder>
          </gmr:Style>
        </gmr:StyleRegion>
        <gmr:StyleRegion startCol="64" startRow="256" endCol="191" endRow="4095">
          <gmr:Style HAlign="1" VAlign="2" WrapText="0" ShrinkToFit="0" Rotation="0" Shade="0" Indent="0" Locked="1" Hidden="0" Fore="0:0:0" Back="FFFF:FFFF:FFFF" PatternColor="0:0:0" Format="General">
            <gmr:Font Unit="9" Bold="0" Italic="0" Underline="0" StrikeThrough="0">Helvetica</gmr:Font>
            <gmr:StyleBorder>
              <gmr:Top Style="0"/>
              <gmr:Bottom Style="0"/>
              <gmr:Left Style="0"/>
              <gmr:Right Style="0"/>
              <gmr:Diagonal Style="0"/>
              <gmr:Rev-Diagonal Style="0"/>
            </gmr:StyleBorder>
          </gmr:Style>
        </gmr:StyleRegion>
        <gmr:StyleRegion startCol="6" startRow="29" endCol="6" endRow="29">
          <gmr:Style HAlign="1" VAlign="2" WrapText="0" ShrinkToFit="0" Rotation="0" Shade="1" Indent="0" Locked="1" Hidden="0" Fore="0:0:0" Back="F0F0:F0F0:F0F0" PatternColor="0:0:0" Format="General">
            <gmr:Font Unit="9" Bold="0" Italic="0" Underline="0" StrikeThrough="0">Helvetica</gmr:Font>
            <gmr:StyleBorder>
              <gmr:Top Style="0"/>
              <gmr:Bottom Style="5" Color="0:0:0"/>
              <gmr:Left Style="1" Color="0:0:0"/>
              <gmr:Right Style="5" Color="0:0:0"/>
              <gmr:Diagonal Style="0"/>
              <gmr:Rev-Diagonal Style="0"/>
            </gmr:StyleBorder>
          </gmr:Style>
        </gmr:StyleRegion>
        <gmr:StyleRegion startCol="1" startRow="1" endCol="2" endRow="1">
          <gmr:Style HAlign="1" VAlign="2" WrapText="0" ShrinkToFit="0" Rotation="0" Shade="0" Indent="0" Locked="1" Hidden="0" Fore="0:0:0" Back="FFFF:FFFF:FFFF" PatternColor="0:0:0" Format="0.000">
            <gmr:Font Unit="12" Bold="1" Italic="0" Underline="0" StrikeThrough="0">Helvetica</gmr:Font>
            <gmr:StyleBorder>
              <gmr:Top Style="0"/>
              <gmr:Bottom Style="0"/>
              <gmr:Left Style="0"/>
              <gmr:Right Style="0"/>
              <gmr:Diagonal Style="0"/>
              <gmr:Rev-Diagonal Style="0"/>
            </gmr:StyleBorder>
          </gmr:Style>
        </gmr:StyleRegion>
        <gmr:StyleRegion startCol="5" startRow="29" endCol="5" endRow="29">
          <gmr:Style HAlign="1" VAlign="2" WrapText="0" ShrinkToFit="0" Rotation="0" Shade="1" Indent="0" Locked="1" Hidden="0" Fore="0:0:0" Back="F0F0:F0F0:F0F0" PatternColor="0:0:0" Format="General">
            <gmr:Font Unit="9" Bold="0" Italic="0" Underline="0" StrikeThrough="0">Helvetica</gmr:Font>
            <gmr:StyleBorder>
              <gmr:Top Style="0"/>
              <gmr:Bottom Style="5" Color="0:0:0"/>
              <gmr:Left Style="1" Color="0:0:0"/>
              <gmr:Right Style="0"/>
              <gmr:Diagonal Style="0"/>
              <gmr:Rev-Diagonal Style="0"/>
            </gmr:StyleBorder>
          </gmr:Style>
        </gmr:StyleRegion>
        <gmr:StyleRegion startCol="2" startRow="8" endCol="2" endRow="8">
          <gmr:Style HAlign="8" VAlign="2" WrapText="0" ShrinkToFit="0" Rotation="0" Shade="1" Indent="0" Locked="1" Hidden="0" Fore="0:0:0" Back="F0F0:F0F0:F0F0" PatternColor="0:0:0" Format="General">
            <gmr:Font Unit="9" Bold="1" Italic="0" Underline="0" StrikeThrough="0">Helvetica</gmr:Font>
            <gmr:StyleBorder>
              <gmr:Top Style="1" Color="0:0:0"/>
              <gmr:Bottom Style="5" Color="0:0:0"/>
              <gmr:Left Style="5" Color="0:0:0"/>
              <gmr:Right Style="5" Color="0:0:0"/>
              <gmr:Diagonal Style="0"/>
              <gmr:Rev-Diagonal Style="0"/>
            </gmr:StyleBorder>
          </gmr:Style>
        </gmr:StyleRegion>
        <gmr:StyleRegion startCol="4" startRow="29" endCol="4" endRow="29">
          <gmr:Style HAlign="1" VAlign="2" WrapText="0" ShrinkToFit="0" Rotation="0" Shade="1" Indent="0" Locked="1" Hidden="0" Fore="0:0:0" Back="F0F0:F0F0:F0F0" PatternColor="0:0:0" Format="General">
            <gmr:Font Unit="9" Bold="0" Italic="0" Underline="0" StrikeThrough="0">Helvetica</gmr:Font>
            <gmr:StyleBorder>
              <gmr:Top Style="0"/>
              <gmr:Bottom Style="5" Color="0:0:0"/>
              <gmr:Left Style="5" Color="0:0:0"/>
              <gmr:Right Style="0"/>
              <gmr:Diagonal Style="0"/>
              <gmr:Rev-Diagonal Style="0"/>
            </gmr:StyleBorder>
          </gmr:Style>
        </gmr:StyleRegion>
        <gmr:StyleRegion startCol="0" startRow="0" endCol="0" endRow="1">
          <gmr:Style HAlign="1" VAlign="2" WrapText="0" ShrinkToFit="0" Rotation="0" Shade="0" Indent="0" Locked="1" Hidden="0" Fore="0:0:0" Back="FFFF:FFFF:FFFF" PatternColor="0:0:0" Format="General">
            <gmr:Font Unit="12" Bold="1" Italic="0" Underline="0" StrikeThrough="0">Helvetica</gmr:Font>
            <gmr:StyleBorder>
              <gmr:Top Style="0"/>
              <gmr:Bottom Style="0"/>
              <gmr:Left Style="0"/>
              <gmr:Right Style="0"/>
              <gmr:Diagonal Style="0"/>
              <gmr:Rev-Diagonal Style="0"/>
            </gmr:StyleBorder>
          </gmr:Style>
        </gmr:StyleRegion>
        <gmr:StyleRegion startCol="0" startRow="8" endCol="0" endRow="8">
          <gmr:Style HAlign="1" VAlign="2" WrapText="0" ShrinkToFit="0" Rotation="0" Shade="0" Indent="0" Locked="1" Hidden="0" Fore="0:0:0" Back="FFFF:FFFF:FFFF" PatternColor="0:0:0" Format="General">
            <gmr:Font Unit="9" Bold="1" Italic="0" Underline="0" StrikeThrough="0">Helvetica</gmr:Font>
            <gmr:StyleBorder>
              <gmr:Top Style="0"/>
              <gmr:Bottom Style="5" Color="0:0:0"/>
              <gmr:Left Style="5" Color="0:0:0"/>
              <gmr:Right Style="0"/>
              <gmr:Diagonal Style="0"/>
              <gmr:Rev-Diagonal Style="0"/>
            </gmr:StyleBorder>
          </gmr:Style>
        </gmr:StyleRegion>
        <gmr:StyleRegion startCol="2" startRow="29" endCol="2" endRow="29">
          <gmr:Style HAlign="1" VAlign="2" WrapText="0" ShrinkToFit="0" Rotation="0" Shade="0" Indent="0" Locked="1" Hidden="0" Fore="FFFF:0:0" Back="FFFF:FFFF:FFFF" PatternColor="0:0:0" Format="General">
            <gmr:Font Unit="9" Bold="0" Italic="0" Underline="0" StrikeThrough="0">Helvetica</gmr:Font>
            <gmr:StyleBorder>
              <gmr:Top Style="1" Color="0:0:0"/>
              <gmr:Bottom Style="5" Color="0:0:0"/>
              <gmr:Left Style="5" Color="0:0:0"/>
              <gmr:Right Style="5" Color="0:0:0"/>
              <gmr:Diagonal Style="0"/>
              <gmr:Rev-Diagonal Style="0"/>
            </gmr:StyleBorder>
          </gmr:Style>
        </gmr:StyleRegion>
        <gmr:StyleRegion startCol="1" startRow="8" endCol="1" endRow="29">
          <gmr:Style HAlign="1" VAlign="2" WrapText="0" ShrinkToFit="0" Rotation="0" Shade="0" Indent="0" Locked="1" Hidden="0" Fore="0:0:0" Back="FFFF:FFFF:FFFF" PatternColor="0:0:0" Format="General">
            <gmr:Font Unit="9" Bold="1" Italic="0" Underline="0" StrikeThrough="0">Helvetica</gmr:Font>
            <gmr:StyleBorder>
              <gmr:Top Style="0"/>
              <gmr:Bottom Style="0"/>
              <gmr:Left Style="5" Color="0:0:0"/>
              <gmr:Right Style="0"/>
              <gmr:Diagonal Style="0"/>
              <gmr:Rev-Diagonal Style="0"/>
            </gmr:StyleBorder>
          </gmr:Style>
        </gmr:StyleRegion>
        <gmr:StyleRegion startCol="250" startRow="0" endCol="251" endRow="65519">
          <gmr:Style HAlign="1" VAlign="2" WrapText="0" ShrinkToFit="0" Rotation="0" Shade="0" Indent="0" Locked="1" Hidden="0" Fore="0:0:0" Back="FFFF:FFFF:FFFF" PatternColor="0:0:0" Format="General">
            <gmr:Font Unit="10" Bold="0" Italic="0" Underline="0" StrikeThrough="0">Bitstream Vera Sans</gmr:Font>
            <gmr:StyleBorder>
              <gmr:Top Style="0"/>
              <gmr:Bottom Style="0"/>
              <gmr:Left Style="0"/>
              <gmr:Right Style="0"/>
              <gmr:Diagonal Style="0"/>
              <gmr:Rev-Diagonal Style="0"/>
            </gmr:StyleBorder>
          </gmr:Style>
        </gmr:StyleRegion>
        <gmr:StyleRegion startCol="240" startRow="3" endCol="249" endRow="65505">
          <gmr:Style HAlign="1" VAlign="2" WrapText="0" ShrinkToFit="0" Rotation="0" Shade="0" Indent="0" Locked="1" Hidden="0" Fore="0:0:0" Back="FFFF:FFFF:FFFF" PatternColor="0:0:0" Format="General">
            <gmr:Font Unit="9" Bold="0" Italic="0" Underline="0" StrikeThrough="0">Helvetica</gmr:Font>
            <gmr:StyleBorder>
              <gmr:Top Style="0"/>
              <gmr:Bottom Style="0"/>
              <gmr:Left Style="0"/>
              <gmr:Right Style="0"/>
              <gmr:Diagonal Style="0"/>
              <gmr:Rev-Diagonal Style="0"/>
            </gmr:StyleBorder>
          </gmr:Style>
        </gmr:StyleRegion>
        <gmr:StyleRegion startCol="0" startRow="29" endCol="0" endRow="29">
          <gmr:Style HAlign="1" VAlign="2" WrapText="0" ShrinkToFit="0" Rotation="0" Shade="0" Indent="0" Locked="1" Hidden="0" Fore="0:0:0" Back="FFFF:FFFF:FFFF" PatternColor="0:0:0" Format="General">
            <gmr:Font Unit="9" Bold="1" Italic="0" Underline="0" StrikeThrough="0">Helvetica</gmr:Font>
            <gmr:StyleBorder>
              <gmr:Top Style="5" Color="0:0:0"/>
              <gmr:Bottom Style="5" Color="0:0:0"/>
              <gmr:Left Style="5" Color="0:0:0"/>
              <gmr:Right Style="0"/>
              <gmr:Diagonal Style="0"/>
              <gmr:Rev-Diagonal Style="0"/>
            </gmr:StyleBorder>
          </gmr:Style>
        </gmr:StyleRegion>
        <gmr:StyleRegion startCol="192" startRow="256" endCol="239" endRow="65279">
          <gmr:Style HAlign="1" VAlign="2" WrapText="0" ShrinkToFit="0" Rotation="0" Shade="0" Indent="0" Locked="1" Hidden="0" Fore="0:0:0" Back="FFFF:FFFF:FFFF" PatternColor="0:0:0" Format="General">
            <gmr:Font Unit="9" Bold="0" Italic="0" Underline="0" StrikeThrough="0">Helvetica</gmr:Font>
            <gmr:StyleBorder>
              <gmr:Top Style="0"/>
              <gmr:Bottom Style="0"/>
              <gmr:Left Style="0"/>
              <gmr:Right Style="0"/>
              <gmr:Diagonal Style="0"/>
              <gmr:Rev-Diagonal Style="0"/>
            </gmr:StyleBorder>
          </gmr:Style>
        </gmr:StyleRegion>
        <gmr:StyleRegion startCol="248" startRow="65506" endCol="249" endRow="65519">
          <gmr:Style HAlign="1" VAlign="2" WrapText="0" ShrinkToFit="0" Rotation="0" Shade="0" Indent="0" Locked="1" Hidden="0" Fore="0:0:0" Back="FFFF:FFFF:FFFF" PatternColor="0:0:0" Format="General">
            <gmr:Font Unit="10" Bold="0" Italic="0" Underline="0" StrikeThrough="0">Bitstream Vera Sans</gmr:Font>
            <gmr:StyleBorder>
              <gmr:Top Style="0"/>
              <gmr:Bottom Style="0"/>
              <gmr:Left Style="0"/>
              <gmr:Right Style="0"/>
              <gmr:Diagonal Style="0"/>
              <gmr:Rev-Diagonal Style="0"/>
            </gmr:StyleBorder>
          </gmr:Style>
        </gmr:StyleRegion>
        <gmr:StyleRegion startCol="11" startRow="13" endCol="12" endRow="13">
          <gmr:Style HAlign="1" VAlign="2" WrapText="0" ShrinkToFit="0" Rotation="0" Shade="0" Indent="0" Locked="1" Hidden="0" Fore="0:0:0" Back="FFFF:FFFF:FFFF" PatternColor="0:0:0" Format="General">
            <gmr:Font Unit="10" Bold="0" Italic="0" Underline="0" StrikeThrough="0">Bitstream Vera Sans</gmr:Font>
            <gmr:StyleBorder>
              <gmr:Top Style="0"/>
              <gmr:Bottom Style="0"/>
              <gmr:Left Style="0"/>
              <gmr:Right Style="0"/>
              <gmr:Diagonal Style="0"/>
              <gmr:Rev-Diagonal Style="0"/>
            </gmr:StyleBorder>
          </gmr:Style>
        </gmr:StyleRegion>
        <gmr:StyleRegion startCol="16" startRow="65280" endCol="239" endRow="65505">
          <gmr:Style HAlign="1" VAlign="2" WrapText="0" ShrinkToFit="0" Rotation="0" Shade="0" Indent="0" Locked="1" Hidden="0" Fore="0:0:0" Back="FFFF:FFFF:FFFF" PatternColor="0:0:0" Format="General">
            <gmr:Font Unit="9" Bold="0" Italic="0" Underline="0" StrikeThrough="0">Helvetica</gmr:Font>
            <gmr:StyleBorder>
              <gmr:Top Style="0"/>
              <gmr:Bottom Style="0"/>
              <gmr:Left Style="0"/>
              <gmr:Right Style="0"/>
              <gmr:Diagonal Style="0"/>
              <gmr:Rev-Diagonal Style="0"/>
            </gmr:StyleBorder>
          </gmr:Style>
        </gmr:StyleRegion>
        <gmr:StyleRegion startCol="8" startRow="6" endCol="8" endRow="6">
          <gmr:Style HAlign="8" VAlign="2" WrapText="0" ShrinkToFit="0" Rotation="0" Shade="1" Indent="0" Locked="1" Hidden="0" Fore="0:0:0" Back="F0F0:F0F0:F0F0" PatternColor="0:0:0" Format="General">
            <gmr:Font Unit="9" Bold="1" Italic="0" Underline="0" StrikeThrough="0">Helvetica</gmr:Font>
            <gmr:StyleBorder>
              <gmr:Top Style="5" Color="0:0:0"/>
              <gmr:Bottom Style="5" Color="0:0:0"/>
              <gmr:Left Style="0"/>
              <gmr:Right Style="5" Color="0:0:0"/>
              <gmr:Diagonal Style="0"/>
              <gmr:Rev-Diagonal Style="0"/>
            </gmr:StyleBorder>
          </gmr:Style>
        </gmr:StyleRegion>
        <gmr:StyleRegion startCol="7" startRow="6" endCol="7" endRow="6">
          <gmr:Style HAlign="8" VAlign="2" WrapText="0" ShrinkToFit="0" Rotation="0" Shade="1" Indent="0" Locked="1" Hidden="0" Fore="0:0:0" Back="F0F0:F0F0:F0F0" PatternColor="0:0:0" Format="General">
            <gmr:Font Unit="9" Bold="1" Italic="0" Underline="0" StrikeThrough="0">Helvetica</gmr:Font>
            <gmr:StyleBorder>
              <gmr:Top Style="5" Color="0:0:0"/>
              <gmr:Bottom Style="5" Color="0:0:0"/>
              <gmr:Left Style="0"/>
              <gmr:Right Style="0"/>
              <gmr:Diagonal Style="0"/>
              <gmr:Rev-Diagonal Style="0"/>
            </gmr:StyleBorder>
          </gmr:Style>
        </gmr:StyleRegion>
        <gmr:StyleRegion startCol="16" startRow="256" endCol="63" endRow="65279">
          <gmr:Style HAlign="1" VAlign="2" WrapText="0" ShrinkToFit="0" Rotation="0" Shade="0" Indent="0" Locked="1" Hidden="0" Fore="0:0:0" Back="FFFF:FFFF:FFFF" PatternColor="0:0:0" Format="General">
            <gmr:Font Unit="9" Bold="0" Italic="0" Underline="0" StrikeThrough="0">Helvetica</gmr:Font>
            <gmr:StyleBorder>
              <gmr:Top Style="0"/>
              <gmr:Bottom Style="0"/>
              <gmr:Left Style="0"/>
              <gmr:Right Style="0"/>
              <gmr:Diagonal Style="0"/>
              <gmr:Rev-Diagonal Style="0"/>
            </gmr:StyleBorder>
          </gmr:Style>
        </gmr:StyleRegion>
        <gmr:StyleRegion startCol="6" startRow="6" endCol="6" endRow="6">
          <gmr:Style HAlign="8" VAlign="2" WrapText="0" ShrinkToFit="0" Rotation="0" Shade="1" Indent="0" Locked="1" Hidden="0" Fore="0:0:0" Back="F0F0:F0F0:F0F0" PatternColor="0:0:0" Format="General">
            <gmr:Font Unit="9" Bold="1" Italic="0" Underline="0" StrikeThrough="0">Helvetica</gmr:Font>
            <gmr:StyleBorder>
              <gmr:Top Style="5" Color="0:0:0"/>
              <gmr:Bottom Style="5" Color="0:0:0"/>
              <gmr:Left Style="0"/>
              <gmr:Right Style="5" Color="0:0:0"/>
              <gmr:Diagonal Style="0"/>
              <gmr:Rev-Diagonal Style="0"/>
            </gmr:StyleBorder>
          </gmr:Style>
        </gmr:StyleRegion>
        <gmr:StyleRegion startCol="8" startRow="10" endCol="8" endRow="27">
          <gmr:Style HAlign="1" VAlign="2" WrapText="0" ShrinkToFit="0" Rotation="0" Shade="1" Indent="0" Locked="1" Hidden="0" Fore="0:0:0" Back="F0F0:F0F0:F0F0" PatternColor="0:0:0" Format="0.00">
            <gmr:Font Unit="9" Bold="0" Italic="0" Underline="0" StrikeThrough="0">Helvetica</gmr:Font>
            <gmr:StyleBorder>
              <gmr:Top Style="1" Color="0:0:0"/>
              <gmr:Bottom Style="0"/>
              <gmr:Left Style="1" Color="0:0:0"/>
              <gmr:Right Style="5" Color="0:0:0"/>
              <gmr:Diagonal Style="0"/>
              <gmr:Rev-Diagonal Style="0"/>
            </gmr:StyleBorder>
          </gmr:Style>
        </gmr:StyleRegion>
        <gmr:StyleRegion startCol="5" startRow="6" endCol="5" endRow="6">
          <gmr:Style HAlign="8" VAlign="2" WrapText="0" ShrinkToFit="0" Rotation="0" Shade="1" Indent="0" Locked="1" Hidden="0" Fore="0:0:0" Back="F0F0:F0F0:F0F0" PatternColor="0:0:0" Format="General">
            <gmr:Font Unit="9" Bold="1" Italic="0" Underline="0" StrikeThrough="0">Helvetica</gmr:Font>
            <gmr:StyleBorder>
              <gmr:Top Style="5" Color="0:0:0"/>
              <gmr:Bottom Style="5" Color="0:0:0"/>
              <gmr:Left Style="0"/>
              <gmr:Right Style="0"/>
              <gmr:Diagonal Style="0"/>
              <gmr:Rev-Diagonal Style="0"/>
            </gmr:StyleBorder>
          </gmr:Style>
        </gmr:StyleRegion>
        <gmr:StyleRegion startCol="7" startRow="10" endCol="7" endRow="27">
          <gmr:Style HAlign="1" VAlign="2" WrapText="0" ShrinkToFit="0" Rotation="0" Shade="1" Indent="0" Locked="1" Hidden="0" Fore="0:0:0" Back="F0F0:F0F0:F0F0" PatternColor="0:0:0" Format="General">
            <gmr:Font Unit="9" Bold="0" Italic="0" Underline="0" StrikeThrough="0">Helvetica</gmr:Font>
            <gmr:StyleBorder>
              <gmr:Top Style="1" Color="0:0:0"/>
              <gmr:Bottom Style="0"/>
              <gmr:Left Style="1" Color="0:0:0"/>
              <gmr:Right Style="0"/>
              <gmr:Diagonal Style="0"/>
              <gmr:Rev-Diagonal Style="0"/>
            </gmr:StyleBorder>
          </gmr:Style>
        </gmr:StyleRegion>
        <gmr:StyleRegion startCol="4" startRow="6" endCol="4" endRow="6">
          <gmr:Style HAlign="8" VAlign="2" WrapText="0" ShrinkToFit="0" Rotation="0" Shade="1" Indent="0" Locked="1" Hidden="0" Fore="0:0:0" Back="F0F0:F0F0:F0F0" PatternColor="0:0:0" Format="General">
            <gmr:Font Unit="9" Bold="1" Italic="0" Underline="0" StrikeThrough="0">Helvetica</gmr:Font>
            <gmr:StyleBorder>
              <gmr:Top Style="5" Color="0:0:0"/>
              <gmr:Bottom Style="5" Color="0:0:0"/>
              <gmr:Left Style="5" Color="0:0:0"/>
              <gmr:Right Style="0"/>
              <gmr:Diagonal Style="0"/>
              <gmr:Rev-Diagonal Style="0"/>
            </gmr:StyleBorder>
          </gmr:Style>
        </gmr:StyleRegion>
        <gmr:StyleRegion startCol="6" startRow="19" endCol="6" endRow="27">
          <gmr:Style HAlign="1" VAlign="2" WrapText="0" ShrinkToFit="0" Rotation="0" Shade="1" Indent="0" Locked="1" Hidden="0" Fore="0:0:0" Back="F0F0:F0F0:F0F0" PatternColor="0:0:0" Format="General">
            <gmr:Font Unit="9" Bold="0" Italic="0" Underline="0" StrikeThrough="0">Helvetica</gmr:Font>
            <gmr:StyleBorder>
              <gmr:Top Style="1" Color="0:0:0"/>
              <gmr:Bottom Style="0"/>
              <gmr:Left Style="1" Color="0:0:0"/>
              <gmr:Right Style="5" Color="0:0:0"/>
              <gmr:Diagonal Style="0"/>
              <gmr:Rev-Diagonal Style="0"/>
            </gmr:StyleBorder>
          </gmr:Style>
        </gmr:StyleRegion>
        <gmr:StyleRegion startCol="5" startRow="19" endCol="5" endRow="27">
          <gmr:Style HAlign="1" VAlign="2" WrapText="0" ShrinkToFit="0" Rotation="0" Shade="1" Indent="0" Locked="1" Hidden="0" Fore="0:0:0" Back="F0F0:F0F0:F0F0" PatternColor="0:0:0" Format="General">
            <gmr:Font Unit="9" Bold="0" Italic="0" Underline="0" StrikeThrough="0">Helvetica</gmr:Font>
            <gmr:StyleBorder>
              <gmr:Top Style="1" Color="0:0:0"/>
              <gmr:Bottom Style="0"/>
              <gmr:Left Style="1" Color="0:0:0"/>
              <gmr:Right Style="0"/>
              <gmr:Diagonal Style="0"/>
              <gmr:Rev-Diagonal Style="0"/>
            </gmr:StyleBorder>
          </gmr:Style>
        </gmr:StyleRegion>
        <gmr:StyleRegion startCol="2" startRow="6" endCol="2" endRow="6">
          <gmr:Style HAlign="8" VAlign="2" WrapText="0" ShrinkToFit="0" Rotation="0" Shade="0" Indent="0" Locked="1" Hidden="0" Fore="0:0:0" Back="FFFF:FFFF:FFFF" PatternColor="0:0:0" Format="General">
            <gmr:Font Unit="9" Bold="1" Italic="0" Underline="0" StrikeThrough="0">Helvetica</gmr:Font>
            <gmr:StyleBorder>
              <gmr:Top Style="5" Color="0:0:0"/>
              <gmr:Bottom Style="0"/>
              <gmr:Left Style="5" Color="0:0:0"/>
              <gmr:Right Style="5" Color="0:0:0"/>
              <gmr:Diagonal Style="0"/>
              <gmr:Rev-Diagonal Style="0"/>
            </gmr:StyleBorder>
          </gmr:Style>
        </gmr:StyleRegion>
        <gmr:StyleRegion startCol="4" startRow="10" endCol="4" endRow="27">
          <gmr:Style HAlign="1" VAlign="2" WrapText="0" ShrinkToFit="0" Rotation="0" Shade="1" Indent="0" Locked="1" Hidden="0" Fore="0:0:0" Back="F0F0:F0F0:F0F0" PatternColor="0:0:0" Format="General">
            <gmr:Font Unit="9" Bold="0" Italic="0" Underline="0" StrikeThrough="0">Helvetica</gmr:Font>
            <gmr:StyleBorder>
              <gmr:Top Style="1" Color="0:0:0"/>
              <gmr:Bottom Style="0"/>
              <gmr:Left Style="5" Color="0:0:0"/>
              <gmr:Right Style="0"/>
              <gmr:Diagonal Style="0"/>
              <gmr:Rev-Diagonal Style="0"/>
            </gmr:StyleBorder>
          </gmr:Style>
        </gmr:StyleRegion>
        <gmr:StyleRegion startCol="1" startRow="6" endCol="1" endRow="6">
          <gmr:Style HAlign="1" VAlign="2" WrapText="0" ShrinkToFit="0" Rotation="0" Shade="0" Indent="0" Locked="1" Hidden="0" Fore="0:0:0" Back="FFFF:FFFF:FFFF" PatternColor="0:0:0" Format="General">
            <gmr:Font Unit="9" Bold="1" Italic="0" Underline="0" StrikeThrough="0">Helvetica</gmr:Font>
            <gmr:StyleBorder>
              <gmr:Top Style="0"/>
              <gmr:Bottom Style="0"/>
              <gmr:Left Style="5" Color="0:0:0"/>
              <gmr:Right Style="0"/>
              <gmr:Diagonal Style="0"/>
              <gmr:Rev-Diagonal Style="0"/>
            </gmr:StyleBorder>
          </gmr:Style>
        </gmr:StyleRegion>
        <gmr:StyleRegion startCol="0" startRow="6" endCol="0" endRow="6">
          <gmr:Style HAlign="1" VAlign="2" WrapText="0" ShrinkToFit="0" Rotation="0" Shade="0" Indent="0" Locked="1" Hidden="0" Fore="0:0:0" Back="FFFF:FFFF:FFFF" PatternColor="0:0:0" Format="General">
            <gmr:Font Unit="9" Bold="1" Italic="0" Underline="0" StrikeThrough="0">Helvetica</gmr:Font>
            <gmr:StyleBorder>
              <gmr:Top Style="5" Color="0:0:0"/>
              <gmr:Bottom Style="0"/>
              <gmr:Left Style="5" Color="0:0:0"/>
              <gmr:Right Style="0"/>
              <gmr:Diagonal Style="0"/>
              <gmr:Rev-Diagonal Style="0"/>
            </gmr:StyleBorder>
          </gmr:Style>
        </gmr:StyleRegion>
        <gmr:StyleRegion startCol="10" startRow="4" endCol="19" endRow="4">
          <gmr:Style HAlign="64" VAlign="2" WrapText="0" ShrinkToFit="0" Rotation="0" Shade="0" Indent="0" Locked="1" Hidden="0" Fore="0:0:0" Back="FFFF:FFFF:FFFF" PatternColor="0:0:0" Format="General">
            <gmr:Font Unit="9" Bold="0" Italic="0" Underline="0" StrikeThrough="0">Helvetica</gmr:Font>
            <gmr:StyleBorder>
              <gmr:Top Style="0"/>
              <gmr:Bottom Style="0"/>
              <gmr:Left Style="0"/>
              <gmr:Right Style="0"/>
              <gmr:Diagonal Style="0"/>
              <gmr:Rev-Diagonal Style="0"/>
            </gmr:StyleBorder>
          </gmr:Style>
        </gmr:StyleRegion>
        <gmr:StyleRegion startCol="8" startRow="4" endCol="8" endRow="4">
          <gmr:Style HAlign="64" VAlign="2" WrapText="0" ShrinkToFit="0" Rotation="0" Shade="0" Indent="0" Locked="1" Hidden="0" Fore="0:0:0" Back="FFFF:FFFF:FFFF" PatternColor="0:0:0" Format="General">
            <gmr:Font Unit="9" Bold="0" Italic="0" Underline="0" StrikeThrough="0">Helvetica</gmr:Font>
            <gmr:StyleBorder>
              <gmr:Top Style="5" Color="0:0:FFFF"/>
              <gmr:Bottom Style="5" Color="0:0:FFFF"/>
              <gmr:Left Style="0"/>
              <gmr:Right Style="5" Color="0:0:FFFF"/>
              <gmr:Diagonal Style="0"/>
              <gmr:Rev-Diagonal Style="0"/>
            </gmr:StyleBorder>
          </gmr:Style>
        </gmr:StyleRegion>
        <gmr:StyleRegion startCol="64" startRow="4096" endCol="191" endRow="61439">
          <gmr:Style HAlign="1" VAlign="2" WrapText="0" ShrinkToFit="0" Rotation="0" Shade="0" Indent="0" Locked="1" Hidden="0" Fore="0:0:0" Back="FFFF:FFFF:FFFF" PatternColor="0:0:0" Format="General">
            <gmr:Font Unit="9" Bold="0" Italic="0" Underline="0" StrikeThrough="0">Helvetica</gmr:Font>
            <gmr:StyleBorder>
              <gmr:Top Style="0"/>
              <gmr:Bottom Style="0"/>
              <gmr:Left Style="0"/>
              <gmr:Right Style="0"/>
              <gmr:Diagonal Style="0"/>
              <gmr:Rev-Diagonal Style="0"/>
            </gmr:StyleBorder>
          </gmr:Style>
        </gmr:StyleRegion>
        <gmr:StyleRegion startCol="5" startRow="4" endCol="7" endRow="4">
          <gmr:Style HAlign="64" VAlign="2" WrapText="0" ShrinkToFit="0" Rotation="0" Shade="0" Indent="0" Locked="1" Hidden="0" Fore="0:0:0" Back="FFFF:FFFF:FFFF" PatternColor="0:0:0" Format="General">
            <gmr:Font Unit="9" Bold="0" Italic="0" Underline="0" StrikeThrough="0">Helvetica</gmr:Font>
            <gmr:StyleBorder>
              <gmr:Top Style="5" Color="0:0:FFFF"/>
              <gmr:Bottom Style="5" Color="0:0:FFFF"/>
              <gmr:Left Style="0"/>
              <gmr:Right Style="0"/>
              <gmr:Diagonal Style="0"/>
              <gmr:Rev-Diagonal Style="0"/>
            </gmr:StyleBorder>
          </gmr:Style>
        </gmr:StyleRegion>
        <gmr:StyleRegion startCol="6" startRow="10" endCol="6" endRow="11">
          <gmr:Style HAlign="8" VAlign="2" WrapText="0" ShrinkToFit="0" Rotation="0" Shade="1" Indent="0" Locked="1" Hidden="0" Fore="0:0:0" Back="F0F0:F0F0:F0F0" PatternColor="0:0:0" Format="General">
            <gmr:Font Unit="9" Bold="0" Italic="0" Underline="0" StrikeThrough="0">Helvetica</gmr:Font>
            <gmr:StyleBorder>
              <gmr:Top Style="1" Color="0:0:0"/>
              <gmr:Bottom Style="0"/>
              <gmr:Left Style="1" Color="0:0:0"/>
              <gmr:Right Style="5" Color="0:0:0"/>
              <gmr:Diagonal Style="0"/>
              <gmr:Rev-Diagonal Style="0"/>
            </gmr:StyleBorder>
          </gmr:Style>
        </gmr:StyleRegion>
        <gmr:StyleRegion startCol="6" startRow="17" endCol="6" endRow="18">
          <gmr:Style HAlign="8" VAlign="2" WrapText="0" ShrinkToFit="0" Rotation="0" Shade="1" Indent="0" Locked="1" Hidden="0" Fore="0:0:0" Back="F0F0:F0F0:F0F0" PatternColor="0:0:0" Format="General">
            <gmr:Font Unit="9" Bold="0" Italic="0" Underline="0" StrikeThrough="0">Helvetica</gmr:Font>
            <gmr:StyleBorder>
              <gmr:Top Style="1" Color="0:0:0"/>
              <gmr:Bottom Style="0"/>
              <gmr:Left Style="1" Color="0:0:0"/>
              <gmr:Right Style="5" Color="0:0:0"/>
              <gmr:Diagonal Style="0"/>
              <gmr:Rev-Diagonal Style="0"/>
            </gmr:StyleBorder>
          </gmr:Style>
        </gmr:StyleRegion>
        <gmr:StyleRegion startCol="5" startRow="10" endCol="5" endRow="11">
          <gmr:Style HAlign="8" VAlign="2" WrapText="0" ShrinkToFit="0" Rotation="0" Shade="1" Indent="0" Locked="1" Hidden="0" Fore="0:0:0" Back="F0F0:F0F0:F0F0" PatternColor="0:0:0" Format="General">
            <gmr:Font Unit="9" Bold="0" Italic="0" Underline="0" StrikeThrough="0">Helvetica</gmr:Font>
            <gmr:StyleBorder>
              <gmr:Top Style="1" Color="0:0:0"/>
              <gmr:Bottom Style="0"/>
              <gmr:Left Style="1" Color="0:0:0"/>
              <gmr:Right Style="0"/>
              <gmr:Diagonal Style="0"/>
              <gmr:Rev-Diagonal Style="0"/>
            </gmr:StyleBorder>
          </gmr:Style>
        </gmr:StyleRegion>
        <gmr:StyleRegion startCol="4" startRow="4" endCol="4" endRow="4">
          <gmr:Style HAlign="64" VAlign="2" WrapText="0" ShrinkToFit="0" Rotation="0" Shade="0" Indent="0" Locked="1" Hidden="0" Fore="0:0:0" Back="FFFF:FFFF:FFFF" PatternColor="0:0:0" Format="General">
            <gmr:Font Unit="9" Bold="0" Italic="0" Underline="0" StrikeThrough="0">Helvetica</gmr:Font>
            <gmr:StyleBorder>
              <gmr:Top Style="5" Color="0:0:FFFF"/>
              <gmr:Bottom Style="5" Color="0:0:FFFF"/>
              <gmr:Left Style="5" Color="0:0:FFFF"/>
              <gmr:Right Style="0"/>
              <gmr:Diagonal Style="0"/>
              <gmr:Rev-Diagonal Style="0"/>
            </gmr:StyleBorder>
          </gmr:Style>
        </gmr:StyleRegion>
        <gmr:StyleRegion startCol="5" startRow="17" endCol="5" endRow="18">
          <gmr:Style HAlign="8" VAlign="2" WrapText="0" ShrinkToFit="0" Rotation="0" Shade="1" Indent="0" Locked="1" Hidden="0" Fore="0:0:0" Back="F0F0:F0F0:F0F0" PatternColor="0:0:0" Format="General">
            <gmr:Font Unit="9" Bold="0" Italic="0" Underline="0" StrikeThrough="0">Helvetica</gmr:Font>
            <gmr:StyleBorder>
              <gmr:Top Style="1" Color="0:0:0"/>
              <gmr:Bottom Style="0"/>
              <gmr:Left Style="1" Color="0:0:0"/>
              <gmr:Right Style="0"/>
              <gmr:Diagonal Style="0"/>
              <gmr:Rev-Diagonal Style="0"/>
            </gmr:StyleBorder>
          </gmr:Style>
        </gmr:StyleRegion>
        <gmr:StyleRegion startCol="64" startRow="61440" endCol="191" endRow="65279">
          <gmr:Style HAlign="1" VAlign="2" WrapText="0" ShrinkToFit="0" Rotation="0" Shade="0" Indent="0" Locked="1" Hidden="0" Fore="0:0:0" Back="FFFF:FFFF:FFFF" PatternColor="0:0:0" Format="General">
            <gmr:Font Unit="9" Bold="0" Italic="0" Underline="0" StrikeThrough="0">Helvetica</gmr:Font>
            <gmr:StyleBorder>
              <gmr:Top Style="0"/>
              <gmr:Bottom Style="0"/>
              <gmr:Left Style="0"/>
              <gmr:Right Style="0"/>
              <gmr:Diagonal Style="0"/>
              <gmr:Rev-Diagonal Style="0"/>
            </gmr:StyleBorder>
          </gmr:Style>
        </gmr:StyleRegion>
        <gmr:StyleRegion startCol="11" startRow="2" endCol="16" endRow="2">
          <gmr:Style HAlign="1" VAlign="2" WrapText="0" ShrinkToFit="0" Rotation="0" Shade="0" Indent="0" Locked="1" Hidden="0" Fore="0:0:0" Back="FFFF:FFFF:FFFF" PatternColor="0:0:0" Format="General">
            <gmr:Font Unit="12" Bold="1" Italic="0" Underline="0" StrikeThrough="0">Helvetica</gmr:Font>
            <gmr:StyleBorder>
              <gmr:Top Style="0"/>
              <gmr:Bottom Style="0"/>
              <gmr:Left Style="0"/>
              <gmr:Right Style="0"/>
              <gmr:Diagonal Style="0"/>
              <gmr:Rev-Diagonal Style="0"/>
            </gmr:StyleBorder>
          </gmr:Style>
        </gmr:StyleRegion>
        <gmr:StyleRegion startCol="12" startRow="9" endCol="12" endRow="9">
          <gmr:Style HAlign="1" VAlign="2" WrapText="0" ShrinkToFit="0" Rotation="0" Shade="0" Indent="0" Locked="1" Hidden="0" Fore="0:0:0" Back="FFFF:FFFF:FFFF" PatternColor="0:0:0" Format="General">
            <gmr:Font Unit="10" Bold="0" Italic="0" Underline="0" StrikeThrough="0">Bitstream Vera Sans</gmr:Font>
            <gmr:StyleBorder>
              <gmr:Top Style="0"/>
              <gmr:Bottom Style="0"/>
              <gmr:Left Style="0"/>
              <gmr:Right Style="0"/>
              <gmr:Diagonal Style="0"/>
              <gmr:Rev-Diagonal Style="0"/>
            </gmr:StyleBorder>
          </gmr:Style>
        </gmr:StyleRegion>
        <gmr:StyleRegion startCol="10" startRow="2" endCol="10" endRow="2">
          <gmr:Style HAlign="8" VAlign="2" WrapText="0" ShrinkToFit="0" Rotation="0" Shade="0" Indent="0" Locked="1" Hidden="0" Fore="0:0:0" Back="FFFF:FFFF:FFFF" PatternColor="0:0:0" Format="General">
            <gmr:Font Unit="12" Bold="1" Italic="0" Underline="0" StrikeThrough="0">Helvetica</gmr:Font>
            <gmr:StyleBorder>
              <gmr:Top Style="0"/>
              <gmr:Bottom Style="0"/>
              <gmr:Left Style="0"/>
              <gmr:Right Style="0"/>
              <gmr:Diagonal Style="0"/>
              <gmr:Rev-Diagonal Style="0"/>
            </gmr:StyleBorder>
          </gmr:Style>
        </gmr:StyleRegion>
        <gmr:StyleRegion startCol="5" startRow="2" endCol="8" endRow="2">
[truncated: 2,928,023 more chars]
