# Supplementary material for: Stoichiometric estimates of the biochemical conversion efficiencies in tsetse metabolism
Source: BMC Ecol. 2005 Aug 5;5:6. doi: 10.1186/1472-6785-5-6 (PMC1215481; doi:10.1186/1472-6785-5-6)
Supplement: Additional File 2 — The Spreadsheet used for Estimation - Excel Format. This is the spreadsheet used to make the estimates in the text. This version of the file is in the Excel (TM) 97/2000/XP file format. Since this is a binary, unpublished format, Excel may complain on opening the file but the file should work. [file 1472-6785-5-6-S2.xls]

## Sheet: Explanation
	Stoichiometric estimates of the biochemical conversion efficiencies in tsetse metabolism.
	This spreadsheet file contains data, analysis, and formatted results used to
	derive quantiative estimates of the proportions of conversion between the
	bloodmeal obtained by feeding and the ATP, Protein, and Fat manufactured
	by tsetse.
	The next six sheets, coloured in green, contain data from the sources indicated
	at the top of each sheet.
	The following sheets, coloured in blue, contain the analyses performed.
	The remaining sheets, coloured in orange, contain the tables used for publication.
	Author:	Adrian V. Custer
	Date:	May, 2005

## Sheet: Amino Acids
General Information on Amino Acid Metabolism in Tsetse
Amino Acids	H	C	N	O	S	MASS		Entry into Carbon Metabolic Pathways		Cost of N Excretion (ATP)
	1.008	12.0112	14.007	15.999	32.064					N	Bursell	Stevens
Alanine	7	3	1	2		89.0944		Pyruvate		1	1.5	4.5
Arginine	14	6	4	2		174.205		---->Excreted		4	6	18
Asparagine	8	4	2	3		132.12				2	3	9
Aspartic Acid	7	4	1	4		133.104		Oxalacetate		1	1.5	4.5
Cysteine	7	3	1	2	1	121.158		Pyruvate		1	1.5	4.5
Glutamine	10	5	2	3		146.147				2	3	9
Glutamic Acid	9	5	1	4		147.131		2-oxoglutarate		1	1.5	4.5
Glycine	5	2	1	2		75.0673		---->Uric Acid		1	1.5	4.5
Histidine	9	6	3	2		155.158		---->Excreted		3	4.5	13.5
Isoleucine	13	6	1	2		131.176		Succinyl-CoA		1	1.5	4.5
Leucine	13	6	1	2		131.176		Acetyl-CoA		1	1.5	4.5
Lysine	14	6	2	2		146.191		Acetyl-CoA		2	3	9
Methionine	11	5	1	2	1	149.213		Succinyl-CoA		1	1.5	4.5
Phenylalinine	11	9	1	2		165.193		Acetyl-CoA & Fumarate		1	1.5	4.5
Proline	9	5	1	2		115.133		2-oxoglutarate		1	1.5	4.5
Serine	7	3	1	3		105.093		---->Uric Acid		1	1.5	4.5
Threonine	9	4	1	3		119.121		Succinyl-CoA		1	1.5	4.5
Tryptophan	12	11	2	2		204.231		Succinyl-CoA		2	3	9
Tyrosine	11	9	1	3		181.192		Acetyl-CoA & Fumarate		1	1.5	4.5
Valine	11	5	1	2		117.149		Succinyl-CoA		1	1.5	4.5
								Combination of the starting points given by Bursell and others, with the pathways in Michal, 1999.		These numbers are per molecule. The costs overestimate the energetic cost of N excretion because the calculation does not account for the tradeoff efficiencies inherent in a larger, pool view of metabolism. The costs of N excretion can be met more effectively than this per molecule value given a pool of amino acids where the N can be excreted by glycine or closely related amino acids.
Triglycerides	98	51		6		807.347
	H2C	O	CO	R
	HC	O	CO	R
	H2C	O	CO	(CH2)_{14}-CH_{3}	CH3
Uric Acid	4	5	4	3		168.113

## Sheet: Bursell, 1965
Bursell, E.		Nitrogenous Waste Products of the Tsetse Fly, Glossina morsitans
		J. Insect Physiology			1965	Vol 1	pp 993-1001
my comments are blue
				Amino Acid Compostion (blood/muscle)						Amino Acid Compostion (blood/muscle)
Composition of Exuvium				% total amino acid (by number or moles)						Mass partition of 100 Amino Acids
Table 1				Appendix A (b) (compiled)						blood			muscle
mg per mg bloodmeal	1st meal	other meals		Amino Acid	Human		Tsetse			mass per	fraction	Percent	mass per	fraction	Percent
					blood		muscle			100 AA	of mass	mass	100 AA	of mass	mass
Alanine				Alanine	8.3		7.4			739.484	0.0562294	5.62294	659.299	0.0486676	4.86676
Arginine	0.029	0.033		Arginine	3.5	1:2	7.3			609.717	0.0463621	4.63621	1271.7	0.0938731	9.38731
Asparagine				Asparagine
Aspartic Acid				Aspartic Acid	9.5		9.8			1264.48	0.0961497	9.61497	1304.42	0.0962884	9.62884
Cysteine				Cysteine	2.3					278.664	0.0211893	2.11893	0	0	0
Glutamine				Glutamine
Glutamic Acid				Glutamic Acid	8.3		20.2			1221.19	0.0928573	9.28573	2972.04	0.219388	21.9388
Glycine				Glycine	3.8		6.8			285.256	0.0216905	2.16905	510.458	0.0376806	3.76806
Histidine	0.048	0.056		Histidine	6.9	2:1	3.3			1070.59	0.0814062	8.14062	512.021	0.037796	3.7796
Isoleucine				Isoleucine
Leucine				Leucine	12.9		12.5			1692.17	0.12867	12.867	1639.7	0.121038	12.1038
Lysine				Lysine	9.4		9.6			1374.19	0.104492	10.4492	1403.43	0.103598	10.3598
Methionine				Methionine	1.2		5.7			179.055	0.0136151	1.36151	850.513	0.0627825	6.27825
Phenylalinine				Phenylalinine	6.5		5.6			1073.76	0.081647	8.1647	925.083	0.0682871	6.82871
Proline				Proline	4.9		4.1			564.15	0.0428972	4.28972	472.044	0.034845	3.4845
Serine				Serine	4.3		w/ Gly			451.902	0.034362	3.4362
Threonine				Threonine	5.2		3.9			619.427	0.0471004	4.71004	464.57	0.0342933	3.42933
Tryptophan				Tryptophan	0.2					40.8461	0.00310588	0.310588
Tyrosine				Tyrosine	3.1		3.1			561.696	0.0427106	4.27106	561.696	0.0414629	4.14629
Valine				Valine	9.6		w/ Met			1124.63	0.0855152	8.55152
Haematin	0.0232	0.0282							Average	13151.2			13547
"pigment"	0.0165	0.0176							Mol/mg	0.00760387			0.00738173
Uric Acid	0.28	0.342
Total	0.85	0.85
Between the first and next meal, the RDW increased by about 0.77mg for 3.5mg sized flies
The mean bloodmeal size was 5.24 mg blood with a range from 3 to 7.8 mg.

## Sheet: Rajagopal+, 1966
Rajagopal and Bursell			The Respiratory Metabolism of Resting Tsetse Flies
		J. Insect Physiology			1966	Vol 12	p287	---	p297
my comments are blue
Fat Content of G.m.orientalis at successive intervals
(mg)
Time	1st Hunger Cycle		4th Hunger Cycle
(hours)	Males	Females	Males
0	0.79	0.96	1.19
24	0.87	1.1	1.33
48	0.86	1.06	1.13
72	0.62	0.84	0.7
Zeroed
0	0	0	0
24	0.08	0.14	0.14
48	0.07	0.1	-0.06
72	-0.17	-0.12	-0.49
Proportioned on Fat
0	1	1	1
24	1.10127	1.14583	1.11765
48	1.08861	1.10417	0.94958
72	0.78481	0.875	0.588235
Proportioned on RDW
0	0.1975	0.174545	0.17
24	0.2175	0.2	0.19
48	0.215	0.192727	0.161429
72	0.155	0.152727	0.1

## Sheet: Cmelik, 1969
S.H.W. Cmelick, E. Bursell and Ella Slack
	Composition of the gut contents of third-instar tsetse larvae (Glossina morsitans Westwood)
	Comp. Biochem. Physiol.				1969	Vol 29	pp 447 to 453
				For Comparison
Amino Acids		Milk Composition		Blood Compostion			Muscle Protein Composition
		Cmelik, 1969		Bursell, 1965	Nitrogen	Carbon	Bursell, 1965	Agosin, 1978
		numeric %		numeric %	mol	mol	numeric %	numeric %
Alanine		5.9		8.3	8.3	24.9	7.4	10.1416
Arginine		2.6		3.5	Excreted		7.3	6.07507
Asparagine								10.6624
Aspartic Acid		5.7		9.5	9.5	38	9.8
Cysteine		4.5		2.3	2.3	6.9
Glutamine		18.3						18.6963
Glutamic Acid				8.3	8.3	41.5	20.2
Glycine		0.9		3.8	3.8	7.6	6.8	5.96349
Histidine		0.8		6.9	Excreted		3.3	1.66011
Isoleucine								4.11617
Leucine		8.5		12.9	12.9	77.4	12.5	10.3834
Lysine		3.4		9.4	18.8	56.4	9.6	8.58569
Methionine		w/ cysteine		1.2	1.2	6	5.7	2.1114
Phenylalinine		5.7		6.5	6.5	58.5	5.6	2.97245
Proline		10.5		4.9	4.9	24.5	4.1	3.0301
Serine		4.3		4.3	4.3	12.9	w/ Glycine	4.87245
Threonine		6.3		5.2	5.2	20.8	3.9	4.25255
Tryptophan				0.2	0.4	2.2	0	0
Tyrosine		16.9		3.1	3.1	27.9	3.1	2.3792
Valine		5.7		9.6	9.6	48	w/ Methionine	4.09757
Totals				99.9	99.1	453.5	99.3	100

## Sheet: Agosin, 1978
Moises Agosin			"Functional Role of Proteins"				Table II (p 102)
	Chapter 3		Biochemistry of Insects				Rockstein, Morris (ed.)			1978
					Analysis								For Comparison
	Muscle Composition											Results
Amino Acids	Phormia regina (in nmoles/10^5g muscle)				Mol. Mass	Analysis		Fractions from Bursell, 1965			sum (moles)	percent of total number	Bursell, 1965
	actin	myosin	tropomyosin		(g per mole)	g/nmole		0.25	0.7	0.05
Alanine	80	81	102		89.0944	8.90944e-08	2.34318e-05	20	56.7	5.1	81.8	10.1416	7.4
Arginine	46	46	106		174.205	1.74205e-07	3.44926e-05	11.5	32.2	5.3	49	6.07507	7.3
Asparagine	79	88	93		132.12	1.3212e-07	3.43511e-05	19.75	61.6	4.65	86	10.6624
Aspartic Acid					133.104	1.33104e-07	0						9.8
Cysteine					121.158	1.21158e-07	0
Glutamine	115	158	229		146.147	1.46147e-07	7.33657e-05	28.75	110.6	11.45	150.8	18.6963
Glutamic Acid					147.131	1.47131e-07	0						20.2
Glycine	66	44	16		75.0673	7.50673e-08	9.45848e-06	16.5	30.8	0.8	48.1	5.96349	6.8
Histidine	16	13	5.8		155.158	1.55158e-07	5.39949e-06	4	9.1	0.29	13.39	1.66011	3.3
Isoleucine	40	32	16		131.176	1.31176e-07	1.15435e-05	10	22.4	0.8	33.2	4.11617
Leucine	69	88	98		131.176	1.31176e-07	3.34499e-05	17.25	61.6	4.9	83.75	10.3834	12.5
Lysine	58	72	87		146.191	1.46191e-07	3.17234e-05	14.5	50.4	4.35	69.25	8.58569	9.6
Methionine	24	15	10.6		149.213	1.49213e-07	7.40095e-06	6	10.5	0.53	17.03	2.1114	5.7
Phenylalinine	27	24	8.5		165.193	1.65193e-07	9.829e-06	6.75	16.8	0.425	23.975	2.97245	5.6
Proline	44	19	2.8		115.133	1.15133e-07	7.57573e-06	11	13.3	0.14	24.44	3.0301	4.1
Serine	49	36	37		105.093	1.05093e-07	1.28214e-05	12.25	25.2	1.85	39.3	4.87245	w/ Gly
Threonine	47	30	31		119.121	1.19121e-07	1.2865e-05	11.75	21	1.55	34.3	4.25255	3.9
Tryptophan					204.231	2.04231e-07	0	0	0	0	0	0	0
Tyrosine	28	17	5.8		181.192	1.81192e-07	9.20457e-06	7	11.9	0.29	19.19	2.3792	3.1
Valine	41	30	36		117.149	1.17149e-07	1.25349e-05	10.25	21	1.8	33.05	4.09757	w/ Met
					from "Amino Acids"

## Sheet: Michal, 1999
Gerhard Michal (ed.)		Biochemical Pathways: An Atlas of Biochemistry and Molecular Biology
	John Wiley and Sons		New York		1999
										Grand Total
	Carbon Produced	Benefit of C skeleton creation			CO2 Released	O2 Consumed	Benefit of C skeleton burn			ATP	CO2 Released	O2 Consumed
		ATP	NADH	FADH2			ATP	NADH	FADH2
Alanine	Pyruvate	0	0	0	0	0	1	4	1	12.5	3	2.5
( ibid )	[ ->Pyruvate -> Serine ->2 gly ] [ ->2 Urate ]	0	0	0	-1	0	-18	-2	0	-23	-7	1
Arginine	---->Excreted
Asparagine
Aspartate	Oxalacetate	0	0	0	0	0	2	4	1	13.5	4	2.5
Cysteine	Pyruvate	0	0	0	0	0	1	4	1	12.5	3	2.5
( ibid )	[ ->Pyruvate -> Serine ->2 gly ] [ ->2 Urate ]	0	0	0	-1	0	-18	-2	0	-23	-7	1
Glutamine
Glutamate	2-oxoglutarate	0	0	0	0	0	3	6	2	21	5	4
Glycine	1/2 Pyruvate	0	0.5	0	0.5	0.25	0.5	2	0.5	7.5	2	1.5
( ibid )	---->Urate						-9	-1	0	-11.5	-3	0.5
Histidine	---->Excreted
Isoleucine	Succinyl-CoA & Acetyl-CoA	0	2	1	1	1.5	4	8	3	35	7	7
Leucine	3 Acetyl-CoA	-1	1	1	0	1	3	9	3	33	6	7
Lysine	2 Acetyl-CoA	0	3	1	2	2	2	6	2	29	6	6
Methionine	Succinyl-CoA	-3	1	0	1	0.5	3	5	2	18	5	4
Phenylalinine	Fumarate & 2 Acetyl-CoA	0	0	0	1	3	4	11	3	36	9	10
Proline	2-oxoglutarate	0	2	0	0	1	3	6	2	26	5	5
Serine	Pyruvate	0	0	0	0	0	1	4	1	12.5	3	2.5
( ibid )	[ -->2 gly ] [ ->2 Urate ]	0	-1	0	-1	-0.5	-18	-2	0	-25.5	-7	0.5
Threonine	Succinyl-CoA	-1	1	0	0	0.5	3	5	2	20	4	4
( ibid )	1.5 Acetyl-CoA	-2	1.5	0	1	0.75	1.5	4.5	1.5	16.75	5	3.75
Tryptophan	2Acetyl-CoA & Pyruvate	0	1	1	4	4	3	10	3	22.5	11	10.5
Tyrosine	Fumarate & 2 Acetyl-CoA	0	0	0	1	2	4	11	3	36	9	9
Valine	Succinyl-CoA	0	2	1	1	1.5	3	5	2	25	5	5
	Combination of Bursell's starting points with Michal's pathways. [to first end product] ( [ATP] or [Uric Acid} )	Positive numbers are energy produced in the creation of the carbon skeleton, Negative numbers are energy lost			+CO2 in breakdown of AA's; -02 in NADH -> ATP; -CO2 +O2 in making Urate
									NB Urate = = Uric Acid
	Carbon Produced	Carbon	Benefit of C skeleton creation				CO2 Released	O2 Consumed
			ATP	NADH	FADH2	Total ATP
	Pyruvate	3	1	4	1	12.5	3	2.5
	Acetyl-CoA	2	1	3	1	10	2	2
	( Citrate )	6	3	7	2	23.5	6	4.5
	2-oxoglutarate	5	3	6	2	21	5	4
	Succinyl-CoA	4	3	5	2	18.5	4	3.5
	(Succinate )	4	2	5	2	17.5	4	3.5
	Fumarate	4	2	5	1	16	4	3
	( Malate )	4	2	5	1	16	4	3
	Oxalacetate	4	2	4	1	13.5	4	2.5

## Sheet: Overall
Overall Results
		(Calculated from subsequent sheets or from analysis in text)
	Red denotes original amounts
	Blue donotes results
1 mg dry blood to energy gives:										1 mg fat to energy gives:						0.25 mg fat to energy gives:
5.18135	wet blood (Taylor, 1976)
4.7619	wet blood (Bursell, 1965)
1	mg dry blood									1	mg					0.25	fraction
0.878095	non-haematin protein									1.23863e-06	moles					3.09656e-07	moles
1.00103	protein amino acids (hydrated)
7.61181e-06	moles blood amino acids
To Energy:			To Protein:			To Fat:	gly+3Palmitic			Direct:			Via Proline:			Direct:
							c3h5+3( ch3(ch2)14c00)
							c51,06,98H
							807.347	g/mol
0.000122051	moles ATP		6.08944e-06	moles protein		3.04472e-07	moles fat			0.000422991	moles ATP		0.000349912	moles ATP		0.000105748	moles ATP
			0.800823	mg protein		0.245815	mg fat
URIC ACID	168.113	grams/mole								URIC ACID
1.90295e-06	moles uric acid
0.31991	mg		0.0639821	mg		0.31991	mg
CO2	44.1095	grams/mole								CO2
2.5119e-05	moles CO2					9.13417e-06	moles CO2			6.31699e-05	moles CO2		6.31699e-05	moles CO2
614.537	mm3		122.907	mm3		223.468	mm3			1545.46	mm3		1545.46	mm3		386.364	mm3
O2	31.998	grams/mole								O2	31.998
3.19696e-05	moles O2					1.59848e-05	moles CO2			8.98003e-05	moles O2		8.98003e-05	moles O2
782.138	mm3		156.428	mm3		391.069	mm3			2196.97	mm3		2196.97	mm3		549.243	mm3
Respiratory Quotient										Respiratory Quotient
0.785714	CO2/O2		0.785714	CO2/O2		0.571429	CO2/O2			0.703448	CO2/O2		0.703448	CO2/O2		0.703448	CO2/O2

## Sheet: Blood To Energy
Bloodmeal Protein --> Energy
		(i.e. Blood AA to ATP generation, requires excretion of all N as uric acid)
	Units are in centi-moles per mole: i.e. We start with 100 Moles of AA. To get Mass, these have to be combined with molecular masses
	my calculations are in blue
			Nitrogen disposal											Energetic Production						Carbon Balance
	Bursell	Excretion	N per AA	N per cent	Uric Acid	N out per Uric Acid	ATP per Uric Acid	N excreted	Energy Cost	CO_2 produced		02 used		Remaining	ATP Gain per AA	Energy Gain	CO_2 produced	Oxygen consumed		C/AA	in blood (1mole)	out w/ uric acid	from burn	TOTALS
	blood %									per AA	mol	per AA	mol	mol							centimoles	centimoles	centimoles	centimoles
Alanine	8.3		1	8.3	Uric Acid (part.)	8	-23	31.1	-89.4125	-7	-27.2125	1	3.8875	4.4125	12.5	55.1562	13.2375	11.0312		3	24.9	11.6625	13.2375	24.9
Arginine	3.5	Excreted																		6	ex			0
Asparagine																				4	0			0
Aspartic Acid	9.5		1	9.5										9.5	13.5	128.25	38	23.75		4	38		38	38
Cysteine	2.3		1	2.3	Uric Acid	8	-23	18.4	-52.9	-7	-16.1	1	2.3							3	6.9	6.9		6.9
Glutamine																				5	0			0
Glutamic Acid	8.3		1	8.3										8.3	21	174.3	41.5	33.2		5	41.5		41.5	41.5
Glycine	3.8		1	3.8	Uric Acid	4	-11.5	15.2	-43.7	-3	-11.4	0.5	1.9							2	7.6	7.6		7.6
Histidine	6.9	Excreted																		6	ex			0
Isoleucine																				6	0			0
Leucine	12.9		1	12.9										12.9	33	425.7	77.4	90.3		6	77.4		77.4	77.4
Lysine	9.4		2	18.8										9.4	29	272.6	56.4	56.4		6	56.4		56.4	56.4
Methionine	1.2		1	1.2										1.2	18	21.6	6	4.8		5	6		6	6
Phenylalinine	6.5		1	6.5										6.5	36	234	58.5	65		9	58.5		58.5	58.5
Proline	4.9		1	4.9										4.9	26	127.4	24.5	24.5		5	24.5		24.5	24.5
Serine	4.3		1	4.3	Uric Acid	8	-25.5	34.4	-109.65	-7	-30.1	0.5	2.15							3	12.9	12.9		12.9
Threonine	5.2		1	5.2										5.2	20	104	20.8	20.8		4	20.8		20.8	20.8
Tryptophan	0.2		2	0.4										0.2	22.5	4.5	2.2	2.1		11	2.2		2.2	2.2
Tyrosine	3.1		1	3.1										3.1	36	111.6	27.9	27.9		9	27.9		27.9	27.9
Valine	9.6		1	9.6										9.6	25	240	48	48		5	48		48	48
						Any Serine, Cysteine or Alanine will produce two glycine for 1 NADH			-295.663		-84.8125		10.2375			1899.11	414.438	407.781		Check	453.5	39.0625	414.438	453.5
										CO2 is absorbed into Urate and excreted.										Uric Acid Co_2 use		84.8125	-84.8125	0
															NET Energy		NET Carbon	Net O2				123.875	329.625	453.5
															ATP		Molar Fraction
															1603.44		329.625	418.019
																R.Q. (mol C02/ mol 02)		0.788541

## Sheet: Blood To Protein
Bloodmeal Protein --> Muscle or Milk Protein
		(i.e. Bulk transfer of blood AA to protein AA, blood AA to ATP for protein manufacture which requires proportional uric acid formation)
Simple Solution:		Assume Blood AA == Muscle AA
		Model AA->protein + extra AA for manufacture.
	Done on the 'Overall' worksheet!
Complex Solution:		See also two subsequent worksheets
	Abandoned in favour of simpler solution
mg wet blood		5.18135
mg wet/mg dry		4.7619
mg dry blood		1.08808
dry blood/Dbprotein		1.08808
mg dry blood Protein		1
hydration		1.14
mg dry blood AA		1.14
g/mole dry blood AA		131.51
moles AA		8.66854e-06
ATP (moles per mg B.P.)		0.000138995		TOTAL BURN: V = ( n R T / P ) * 10^6 mm^3/L
Carbon		2.85737e-05		699.057	mm3 CO2/mg dry blood Protein
Oxygen		3.62361e-05		886.52	mm3 O2/mg dry blood Protein
blood AA -> 1mg muscle AA
ATP required (4 per AA) Michal		3.46742e-05
Extra mg AA needed		0.249463		mg Blood		1.24946	1		Check:
				mg Protein		1	0.800344		6.35	mg bloodmeal
Carbon ( mm^3 /1 mg muscle)		174.389		Carbon ( mm^3 /1 mg blood AA )			139.571		886.277	mm^3 CO2
Oxygen ( mm^3 /1 mg muscle)		221.154		Oxygen ( mm^3 /1 mg blood AA )			176.999		1123.94	mm^3 O2

[truncated: 12 more sheets: (Blood To Muscle), (Blood To Milk), Blood To Fat, table bloodMuscleMilkComposition, table KrebsYields, table AAYields, table UricAcidPrecursors, table UricAcidFormationCosts, table remainingAAgains, table fatAcoAformation, table fatATPformation, table Overall]
